# Supplementary material for: Transcriptome Analysis Reveals the Mechanism of Fluoride Treatment Affecting Biochemical Components in Camellia sinensis
Source: Int J Mol Sci. 2019 Jan 9;20(2):237. doi: 10.3390/ijms20020237 (PMC6359021; doi:10.3390/ijms20020237)
Supplement: Supplementary file 1 [file ijms-20-00237-s001.zip]

Archive with 7 entries (6 files):
- Supplementary/
- Supplementary/Table S1.XLSX
- Supplementary/Table S2.XLSX
- Supplementary/Table S3.XLSX
- Supplementary/Table S4.XLSX
- Supplementary/Table S5.XLSX
- Supplementary/Table S6.XLSX
