# Supplementary material for: Transcriptome Analysis Reveals the Mechanism of Fluoride Treatment Affecting Biochemical Components in Camellia sinensis
Source: Int J Mol Sci. 2019 Jan 9;20(2):237. doi: 10.3390/ijms20020237 (PMC6359021; doi:10.3390/ijms20020237)
Supplement: Supplementary file 1 [file ijms-20-00237-s001.zip › Supplementary/Table S1.XLSX]

## Sheet: Sheet2
Table S1. DEGs involved in secondary metabolism in C. sinensis leaves under drought stress
GeneID	CK_FPKM	16F_2d_FPKM	FDR	log2FC	regulated	COG_class	COG_class_annotation	GO_annotation	KEGG_annotation	KEGG_pathway_annotation	KOG_class	KOG_class_annotation	Pfam_annotation	Swiss-Prot_annotation	eggNOG_class	eggNOG_class_annotation	NR_annotation
CSA028873	1.52669	5.80863	0.000655852	1.93479	up	--	--	Biological Process: carbohydrate metabolic process (GO:0005975);; Molecular Function: transferase activity, transferring glycosyl groups (GO:0016757);;	K12338|0|vvi:100260080|crocetin glucosyltransferase, chloroplastic-like; K12338 anthocyanidin 3-O-glucoside 5-O-glucosyltransferase [EC:2.4.1.298] (A)	Anthocyanin biosynthesis (ko00942)	[GC]	Carbohydrate transport and metabolism;; Energy production and conversion	UDP-glucoronosyl and UDP-glucosyl transferase	Crocetin glucosyltransferase, chloroplastic (Precursor) GN=UGT75L6 OS=Gardenia jasminoides (Cape jasmine) PE=1 SV=1	--	--	PREDICTED: crocetin glucosyltransferase, chloroplastic-like [Vitis vinifera]
CSA031792	423.894	1094.08	0.0285599	1.33321	up	[Q]	Secondary metabolites biosynthesis, transport and catabolism	Molecular Function: iron ion binding (GO:0005506);; Molecular Function: electron carrier activity (GO:0009055);; Molecular Function: heme binding (GO:0020037);; Molecular Function: flavonoid 3',5'-hydroxylase activity (GO:0033772);; Biological Process: oxidation-reduction process (GO:0055114);;	K13083|0|vvi:100852531|flavonoid 3',5'-hydroxylase 2-like; K13083 flavonoid 3',5'-hydroxylase [EC:1.14.13.88] (A)	Flavonoid biosynthesis (ko00941);; Flavone and flavonol biosynthesis (ko00944)	[Q]	Secondary metabolites biosynthesis, transport and catabolism	Cytochrome P450	Flavonoid 3&apos;,5&apos;-hydroxylase 2 GN=CYP75A3 OS=Petunia hybrida (Petunia) PE=2 SV=1	--	--	flavonoid 3&apos;,5&apos;-hydroxylase [Camellia sinensis]
CSA012411	2.27625	5.66737	0.0230595	1.29439	up	[GC]	Carbohydrate transport and metabolism;; Energy production and conversion	Biological Process: tryptophan catabolic process (GO:0006569);; Biological Process: indoleacetic acid biosynthetic process (GO:0009684);; Biological Process: glucosinolate biosynthetic process (GO:0019761);; Biological Process: defense response to bacterium (GO:0042742);; Molecular Function: indole-3-acetate beta-glucosyltransferase activity (GO:0047215);; Molecular Function: thiohydroximate beta…	K11820|0|tcc:TCM_010198|UDP-glucosyl transferase 74B1; K11820 N-hydroxythioamide S-beta-glucosyltransferase [EC:2.4.1.195] (A)	Tryptophan metabolism (ko00380);; Glucosinolate biosynthesis (ko00966);; 2-Oxocarboxylic acid metabolism (ko01210)	[GC]	Carbohydrate transport and metabolism;; Energy production and conversion	UDP-glucoronosyl and UDP-glucosyl transferase	UDP-glycosyltransferase 74B1 GN=UGT74B1 OS=Arabidopsis thaliana (Mouse-ear cress) PE=1 SV=1	--	--	UDP-glucosyl transferase 74B1 [Theobroma cacao]
CSA034564	3.3315	7.77993	0.0178646	1.19311	up	[GC]	Carbohydrate transport and metabolism;; Energy production and conversion	Biological Process: tryptophan catabolic process (GO:0006569);; Biological Process: indoleacetic acid biosynthetic process (GO:0009684);; Biological Process: glucosinolate biosynthetic process (GO:0019761);; Biological Process: defense response to bacterium (GO:0042742);; Molecular Function: indole-3-acetate beta-glucosyltransferase activity (GO:0047215);; Molecular Function: thiohydroximate beta…	K11820|0|tcc:TCM_010198|UDP-glucosyl transferase 74B1; K11820 N-hydroxythioamide S-beta-glucosyltransferase [EC:2.4.1.195] (A)	Tryptophan metabolism (ko00380);; Glucosinolate biosynthesis (ko00966);; 2-Oxocarboxylic acid metabolism (ko01210)	[GC]	Carbohydrate transport and metabolism;; Energy production and conversion	UDP-glucoronosyl and UDP-glucosyl transferase	UDP-glycosyltransferase 74B1 GN=UGT74B1 OS=Arabidopsis thaliana (Mouse-ear cress) PE=1 SV=1	--	--	UDP-glucosyl transferase 74B1 [Theobroma cacao]
CSA011836	11.7525	5.89474	0.0255387	-1.02819	down	[Q]	Secondary metabolites biosynthesis, transport and catabolism	Molecular Function: monooxygenase activity (GO:0004497);; Molecular Function: iron ion binding (GO:0005506);; Molecular Function: electron carrier activity (GO:0009055);; Molecular Function: oxidoreductase activity, acting on paired donors, with incorporation or reduction of molecular oxygen (GO:0016705);; Molecular Function: heme binding (GO:0020037);; Biological Process: oxidation-reduction pro…	K13260|0|fve:101304511|isoflavone 2'-hydroxylase-like; K13260 isoflavone 2'-hydroxylase [EC:1.14.13.89] (A)	Isoflavonoid biosynthesis (ko00943)	[Q]	Secondary metabolites biosynthesis, transport and catabolism	Cytochrome P450	Cytochrome P450 81E8 {ECO:0000303|PubMed:14617078} OS=Medicago truncatula (Barrel medic) PE=2 SV=1	--	--	unnamed protein product [Coffea canephora]
CSA035837	5.46217	1.70732	0.00468579	-1.75455	down	--	--	Molecular Function: monooxygenase activity (GO:0004497);; Molecular Function: iron ion binding (GO:0005506);; Molecular Function: electron carrier activity (GO:0009055);; Molecular Function: oxidoreductase activity, acting on paired donors, with incorporation or reduction of molecular oxygen (GO:0016705);; Molecular Function: heme binding (GO:0020037);; Biological Process: oxidation-reduction pro…	K13260|3.7533e-127|fve:101304511|isoflavone 2'-hydroxylase-like; K13260 isoflavone 2'-hydroxylase [EC:1.14.13.89] (A)	Isoflavonoid biosynthesis (ko00943)	[Q]	Secondary metabolites biosynthesis, transport and catabolism	Cytochrome P450	Cytochrome P450 81E8 {ECO:0000303|PubMed:14617078} OS=Medicago truncatula (Barrel medic) PE=2 SV=1	--	--	PREDICTED: isoflavone 2&apos;-hydroxylase-like [Fragaria vesca subsp. vesca]
Tea_newGene_7453	9.3962	105.768	9.22217e-11	3.48972	up	[G]	Carbohydrate transport and metabolism	Biological Process: carbohydrate metabolic process (GO:0005975);; Molecular Function: beta-glucosidase activity (GO:0008422);; Molecular Function: beta-primeverosidase activity (GO:0050535);;	K01188|1.09852e-180|vvi:100254458|beta-glucosidase 12-like; K01188 beta-glucosidase [EC:3.2.1.21] (A)	Cyanoamino acid metabolism (ko00460);; Starch and sucrose metabolism (ko00500);; Phenylpropanoid biosynthesis (ko00940)	[G]	Carbohydrate transport and metabolism	Glycosyl hydrolase family 1	Furcatin hydrolase {ECO:0000303|PubMed:14976214, ECO:0000312|EMBL:BAD14925.1} (Precursor) OS=Viburnum furcatum (Scarlet leaved viburnum) PE=1 SV=1	G	Carbohydrate transport and metabolism	Chain A, Crystal Structure Of Beta-primeverosidase
Tea_newGene_345	7.66661	3.53365	0.00456855	-1.4582	down	[G]	Carbohydrate transport and metabolism	Cellular Component: cytoplasmic membrane-bounded vesicle (GO:0016023);; Molecular Function: hydrolase activity (GO:0016787);;	K01188|9.07145e-84|obr:102720512|beta-glucosidase 10-like; K01188 beta-glucosidase [EC:3.2.1.21] (A)	Cyanoamino acid metabolism (ko00460);; Starch and sucrose metabolism (ko00500);; Phenylpropanoid biosynthesis (ko00940)	[G]	Carbohydrate transport and metabolism	Glycosyl hydrolase family 1;; Glycosyl hydrolase family 1;; Glycosyl hydrolase family 1	Beta-glucosidase 24 (Precursor) OS=Oryza sativa subsp. japonica (Rice) PE=2 SV=1	G	Carbohydrate transport and metabolism	PREDICTED: beta-glucosidase 12-like [Elaeis guineensis]
Tea_newGene_6795	5.69001	86.7836	2.87312e-23	3.98363	up	[R]	General function prediction only	Cellular Component: cytosol (GO:0005829);; Biological Process: methylation (GO:0032259);; Molecular Function: caffeoyl-CoA O-methyltransferase activity (GO:0042409);; Biological Process: seed development (GO:0048316);; Molecular Function: trihydroxyferuloyl spermidine O-methyltransferase activity (GO:0080012);; Molecular Function: caffeoyl CoA:S-adenosyl-L-methionine O-methyltransferase activity …	K00588|1.09066e-99|rcu:RCOM_1148460|o-methyltransferase, putative (EC:2.1.1.104); K00588 caffeoyl-CoA O-methyltransferase [EC:2.1.1.104] (A)	Phenylalanine metabolism (ko00360);; Phenylpropanoid biosynthesis (ko00940);; Flavonoid biosynthesis (ko00941);; Stilbenoid, diarylheptanoid and gingerol biosynthesis (ko00945)	[Q]	Secondary metabolites biosynthesis, transport and catabolism	O-methyltransferase;; Methyltransferase domain;; Methyltransferase domain;; Methyltransferase domain	Flavonoid 3&apos;,5&apos;-methyltransferase GN=FAOMT OS=Vitis vinifera (Grape) PE=1 SV=1	Q	Secondary metabolites biosynthesis, transport and catabolism	o-methyltransferase, putative [Ricinus communis]
CSA008527	19.0984	95.6713	2.91669e-13	2.26652	up	--	--	Molecular Function: peroxidase activity (GO:0004601);; Biological Process: response to oxidative stress (GO:0006979);; Molecular Function: heme binding (GO:0020037);; Molecular Function: metal ion binding (GO:0046872);; Biological Process: oxidation-reduction process (GO:0055114);;	K00430|1.28915e-171|vvi:100261249|peroxidase 31-like; K00430 peroxidase [EC:1.11.1.7] (A)	Phenylalanine metabolism (ko00360);; Phenylpropanoid biosynthesis (ko00940)	--	--	Peroxidase	Peroxidase 63 (Precursor) OS=Arabidopsis thaliana (Mouse-ear cress) PE=2 SV=1	--	--	PREDICTED: peroxidase 31-like [Vitis vinifera]
CSA019654	0.765616	7.60709	4.73678e-09	3.3455	up	[R]	General function prediction only	Cellular Component: cytosol (GO:0005829);; Biological Process: polyamine catabolic process (GO:0006598);; Biological Process: response to wounding (GO:0009611);; Biological Process: coumarin biosynthetic process (GO:0009805);; Biological Process: lignin biosynthetic process (GO:0009809);; Biological Process: positive regulation of flavonoid biosynthetic process (GO:0009963);; Biological Process: …	K00588|9.39371e-170|vvi:100243978|caffeoyl-CoA O-methyltransferase; K00588 caffeoyl-CoA O-methyltransferase [EC:2.1.1.104] (A)	Phenylalanine metabolism (ko00360);; Phenylpropanoid biosynthesis (ko00940);; Flavonoid biosynthesis (ko00941);; Stilbenoid, diarylheptanoid and gingerol biosynthesis (ko00945)	[Q]	Secondary metabolites biosynthesis, transport and catabolism	O-methyltransferase;; Methyltransferase domain;; Methyltransferase domain	Caffeoyl-CoA O-methyltransferase OS=Populus tremuloides (Quaking aspen) PE=2 SV=1	--	--	PREDICTED: caffeoyl-CoA O-methyltransferase [Vitis vinifera]
CSA024931	0.375742	5.58715	2.96501e-10	3.97341	up	--	--	Molecular Function: peroxidase activity (GO:0004601);; Biological Process: response to oxidative stress (GO:0006979);; Molecular Function: heme binding (GO:0020037);; Molecular Function: metal ion binding (GO:0046872);; Biological Process: oxidation-reduction process (GO:0055114);;	K00430|0|pmum:103323527|peroxidase 16-like; K00430 peroxidase [EC:1.11.1.7] (A)	Phenylalanine metabolism (ko00360);; Phenylpropanoid biosynthesis (ko00940)	--	--	Peroxidase	Peroxidase 16 (Precursor) GN=F19F24.18 OS=Arabidopsis thaliana (Mouse-ear cress) PE=1 SV=2	--	--	PREDICTED: peroxidase 16-like [Prunus mume]
CSA001198	47.4337	138.25	0.000137491	1.46114	up	--	--	Molecular Function: iron ion binding (GO:0005506);; Molecular Function: electron carrier activity (GO:0009055);; Molecular Function: flavonoid 3'-monooxygenase activity (GO:0016711);; Molecular Function: heme binding (GO:0020037);; Biological Process: oxidation-reduction process (GO:0055114);;	K09754|5.93642e-91|cam:101502624|cytochrome P450 98A2-like; K09754 coumaroylquinate(coumaroylshikimate) 3'-monooxygenase [EC:1.14.13.36] (A)	Phenylpropanoid biosynthesis (ko00940);; Flavonoid biosynthesis (ko00941);; Stilbenoid, diarylheptanoid and gingerol biosynthesis (ko00945)	[Q]	Secondary metabolites biosynthesis, transport and catabolism	Cytochrome P450	Cytochrome P450 98A2 GN=CYP98A2 OS=Glycine max (Soybean) PE=2 SV=1	--	--	PREDICTED: cytochrome P450 98A2-like [Cicer arietinum]
Tea_newGene_11716	1.68975	54.6237	2.36646e-09	4.89998	up	--	--	Molecular Function: N-acyltransferase activity (GO:0016410);;	K13065|0|vvi:100246835|spermidine hydroxycinnamoyl transferase-like; K13065 shikimate O-hydroxycinnamoyltransferase [EC:2.3.1.133] (A)	Phenylpropanoid biosynthesis (ko00940);; Flavonoid biosynthesis (ko00941);; Stilbenoid, diarylheptanoid and gingerol biosynthesis (ko00945)	--	--	Transferase family	Spermidine hydroxycinnamoyl transferase GN=SHT OS=Arabidopsis thaliana (Mouse-ear cress) PE=1 SV=1	S	Function unknown	putative hydroxycinnamoyl-CoA:shikimate/quinate hydroxycinnamoyltransferase [Camellia sinensis]
CSA028906	0.162771	10.554	2.38187e-06	6.57724	up	--	--	Molecular Function: peroxidase activity (GO:0004601);; Biological Process: response to oxidative stress (GO:0006979);; Molecular Function: heme binding (GO:0020037);; Molecular Function: metal ion binding (GO:0046872);; Biological Process: oxidation-reduction process (GO:0055114);;	K00430|0|vvi:100257059|peroxidase 4; K00430 peroxidase [EC:1.11.1.7] (A)	Phenylalanine metabolism (ko00360);; Phenylpropanoid biosynthesis (ko00940)	--	--	Peroxidase	Peroxidase 4 {ECO:0000250|UniProtKB:Q42578} (Precursor) OS=Vitis vinifera (Grape) PE=1 SV=1	--	--	PREDICTED: peroxidase 4 [Vitis vinifera]
CSA030838	6.55754	97.8972	1.93835e-17	3.87562	up	[G]	Carbohydrate transport and metabolism	Molecular Function: hydrolase activity, hydrolyzing O-glycosyl compounds (GO:0004553);; Biological Process: carbohydrate metabolic process (GO:0005975);;	K05349|4.20711e-91|vvi:100254789|lysosomal beta glucosidase-like; K05349 beta-glucosidase [EC:3.2.1.21] (A)	Cyanoamino acid metabolism (ko00460);; Starch and sucrose metabolism (ko00500);; Phenylpropanoid biosynthesis (ko00940)	--	--	Glycosyl hydrolase family 3 C-terminal domain	--	--	--	PREDICTED: lysosomal beta glucosidase-like, partial [Cucumis sativus]
Tea_newGene_6049	26.1711	125.905	0.00798262	2.31557	up	[G]	Carbohydrate transport and metabolism	--	K05350|0|cic:CICLE_v10007996mg|hypothetical protein; K05350 beta-glucosidase [EC:3.2.1.21] (A)	Cyanoamino acid metabolism (ko00460);; Starch and sucrose metabolism (ko00500);; Phenylpropanoid biosynthesis (ko00940)	[G]	Carbohydrate transport and metabolism	Glycosyl hydrolase family 1	Beta-glucosidase 18 (Precursor) OS=Oryza sativa subsp. japonica (Rice) PE=3 SV=2	G	Carbohydrate transport and metabolism	hypothetical protein CICLE_v10007996mg [Citrus clementina]
CSA007781	6.65795	134.178	3.22066e-12	4.3127	up	[G]	Carbohydrate transport and metabolism	Biological Process: carbohydrate metabolic process (GO:0005975);; Molecular Function: beta-glucosidase activity (GO:0008422);;	K05349|0|mdm:103453963|lysosomal beta glucosidase-like; K05349 beta-glucosidase [EC:3.2.1.21] (A)	Cyanoamino acid metabolism (ko00460);; Starch and sucrose metabolism (ko00500);; Phenylpropanoid biosynthesis (ko00940)	--	--	Glycosyl hydrolase family 3 N terminal domain;; Glycosyl hydrolase family 3 C-terminal domain	Alpha-L-arabinofuranosidase (Precursor) OS=Medicago sativa subsp. varia (Alfalfa) PE=2 SV=1	--	--	PREDICTED: lysosomal beta glucosidase-like [Malus domestica]
Tea_newGene_7922	2.76543	24.2407	0.00981819	3.13775	up	--	--	Biological Process: pollen development (GO:0009555);; Biological Process: cellular process (GO:0009987);; Molecular Function: N-acyltransferase activity (GO:0016410);;	K13065|6.78077e-77|vvi:100246835|spermidine hydroxycinnamoyl transferase-like; K13065 shikimate O-hydroxycinnamoyltransferase [EC:2.3.1.133] (A)	Phenylpropanoid biosynthesis (ko00940);; Flavonoid biosynthesis (ko00941);; Stilbenoid, diarylheptanoid and gingerol biosynthesis (ko00945)	--	--	Transferase family	Spermidine hydroxycinnamoyl transferase GN=SHT OS=Arabidopsis thaliana (Mouse-ear cress) PE=1 SV=1	S	Function unknown	putative hydroxycinnamoyl-CoA:shikimate/quinate hydroxycinnamoyltransferase [Camellia sinensis]
CSA013563	2.14015	22.1972	1.2003e-13	3.36619	up	--	--	Molecular Function: peroxidase activity (GO:0004601);; Cellular Component: extracellular region (GO:0005576);; Molecular Function: heme binding (GO:0020037);; Biological Process: hydrogen peroxide catabolic process (GO:0042744);; Molecular Function: metal ion binding (GO:0046872);; Biological Process: oxidation-reduction process (GO:0055114);;	K00430|3.413e-171|tcc:TCM_024936|Peroxidase 2; K00430 peroxidase [EC:1.11.1.7] (A)	Phenylalanine metabolism (ko00360);; Phenylpropanoid biosynthesis (ko00940)	--	--	Peroxidase	Peroxidase 15 {ECO:0000303|PubMed:17936696} (Precursor) OS=Ipomoea batatas (Sweet potato) PE=1 SV=1	--	--	Peroxidase 2 [Theobroma cacao]
CSA028426	1.37793	47.1804	7.87254e-36	5.08147	up	--	--	Molecular Function: peroxidase activity (GO:0004601);; Biological Process: response to oxidative stress (GO:0006979);; Molecular Function: heme binding (GO:0020037);; Molecular Function: metal ion binding (GO:0046872);; Biological Process: oxidation-reduction process (GO:0055114);;	K00430|0|vvi:100266458|peroxidase 73; K00430 peroxidase [EC:1.11.1.7] (A)	Phenylalanine metabolism (ko00360);; Phenylpropanoid biosynthesis (ko00940)	--	--	Peroxidase	Peroxidase 51 (Precursor) OS=Arabidopsis thaliana (Mouse-ear cress) PE=2 SV=1	--	--	PREDICTED: peroxidase 73 [Vitis vinifera]
Tea_newGene_9450	3.80207	57.9585	6.48126e-23	3.96812	up	[R]	General function prediction only	Cellular Component: cytosol (GO:0005829);; Biological Process: anthocyanin-containing compound biosynthetic process (GO:0009718);; Biological Process: methylation (GO:0032259);; Biological Process: cyanidin 3-O-glucoside biosynthetic process (GO:0033485);; Biological Process: delphinidin 3-O-glucoside biosynthetic process (GO:0033486);; Molecular Function: caffeoyl-CoA O-methyltransferase activit…	K00588|9.8066e-62|rcu:RCOM_1148460|o-methyltransferase, putative (EC:2.1.1.104); K00588 caffeoyl-CoA O-methyltransferase [EC:2.1.1.104] (A)	Phenylalanine metabolism (ko00360);; Phenylpropanoid biosynthesis (ko00940);; Flavonoid biosynthesis (ko00941);; Stilbenoid, diarylheptanoid and gingerol biosynthesis (ko00945)	[Q]	Secondary metabolites biosynthesis, transport and catabolism	O-methyltransferase	Flavonoid 3&apos;,5&apos;-methyltransferase GN=FAOMT OS=Vitis vinifera (Grape) PE=1 SV=1	Q	Secondary metabolites biosynthesis, transport and catabolism	o-methyltransferase, putative [Ricinus communis]
CSA001888	45.8366	19.6331	0.000129959	-1.32807	down	--	--	Molecular Function: iron ion binding (GO:0005506);; Cellular Component: endoplasmic reticulum (GO:0005783);; Molecular Function: electron carrier activity (GO:0009055);; Biological Process: response to UV-B (GO:0010224);; Molecular Function: oxidoreductase activity, acting on paired donors, with incorporation or reduction of molecular oxygen (GO:0016705);; Molecular Function: heme binding (GO:002…	K09755|5.08107e-165|pxb:103938031|cytochrome P450 84A1-like; K09755 ferulate-5-hydroxylase [EC:1.14.-.-] (A)	Phenylpropanoid biosynthesis (ko00940)	[Q]	Secondary metabolites biosynthesis, transport and catabolism	Cytochrome P450	Cytochrome P450 84A1 GN=F23E13.110 OS=Arabidopsis thaliana (Mouse-ear cress) PE=1 SV=1	--	--	ferulate 5-hydroxylase [Camptotheca acuminata]
CSA021678	15.5187	51.6018	0.00150232	1.69144	up	[R]	General function prediction only	Molecular Function: zinc ion binding (GO:0008270);; Molecular Function: mannitol dehydrogenase activity (GO:0046029);; Biological Process: oxidation-reduction process (GO:0055114);;	K00083|7.40306e-33|rcu:RCOM_1599170|alcohol dehydrogenase, putative (EC:1.1.1.255); K00083 cinnamyl-alcohol dehydrogenase [EC:1.1.1.195] (A)	Phenylpropanoid biosynthesis (ko00940)	[Q]	Secondary metabolites biosynthesis, transport and catabolism	D-isomer specific 2-hydroxyacid dehydrogenase, NAD binding domain	Probable cinnamyl alcohol dehydrogenase 6 GN=OSJNBa0065B15.8 OS=Oryza sativa subsp. japonica (Rice) PE=2 SV=2	--	--	putative cinnamyl alcohol dehydrogenase [Camellia sinensis]
CSA013841	3.02071	7.95487	0.00442829	1.4021	up	[G]	Carbohydrate transport and metabolism	--	K05350|0|cic:CICLE_v10007996mg|hypothetical protein; K05350 beta-glucosidase [EC:3.2.1.21] (A)	Cyanoamino acid metabolism (ko00460);; Starch and sucrose metabolism (ko00500);; Phenylpropanoid biosynthesis (ko00940)	[G]	Carbohydrate transport and metabolism	Glycosyl hydrolase family 1	Beta-glucosidase 18 (Precursor) OS=Oryza sativa subsp. japonica (Rice) PE=3 SV=2	--	--	hypothetical protein CICLE_v10007996mg [Citrus clementina]
Tea_newGene_8552	13.2027	3.10845	0.000281349	-2.18138	down	[C]	Energy production and conversion	Biological Process: metabolic process (GO:0008152);; Molecular Function: oxidoreductase activity, acting on the aldehyde or oxo group of donors, NAD or NADP as acceptor (GO:0016620);;	K12355|1.09195e-76|rcu:RCOM_1053330|aldehyde dehydrogenase, putative (EC:1.2.1.36); K12355 coniferyl-aldehyde dehydrogenase [EC:1.2.1.68] (A)	Phenylpropanoid biosynthesis (ko00940)	[C]	Energy production and conversion	Aldehyde dehydrogenase family	Aldehyde dehydrogenase family 2 member C4 GN=MOB24.3 OS=Arabidopsis thaliana (Mouse-ear cress) PE=1 SV=2	C	Energy production and conversion	aldehyde dehydrogenase [Camellia oleifera]
CSA001160	3.06938	47.151	0.00135385	3.94759	up	--	--	Molecular Function: peroxidase activity (GO:0004601);; Biological Process: response to oxidative stress (GO:0006979);; Cellular Component: plant-type cell wall (GO:0009505);; Biological Process: glucuronoxylan metabolic process (GO:0010413);; Molecular Function: heme binding (GO:0020037);; Biological Process: xylan biosynthetic process (GO:0045492);; Molecular Function: metal ion binding (GO:0046…	K00430|1.1379e-171|vvi:100250514|peroxidase 64; K00430 peroxidase [EC:1.11.1.7] (A)	Phenylalanine metabolism (ko00360);; Phenylpropanoid biosynthesis (ko00940)	--	--	Peroxidase	Peroxidase 64 (Precursor) GN=MJC20.29 OS=Arabidopsis thaliana (Mouse-ear cress) PE=1 SV=1	--	--	PREDICTED: peroxidase 64-like [Nicotiana tomentosiformis]
CSA009417	8.98275	32.4076	4.59735e-08	1.86289	up	--	--	Molecular Function: peroxidase activity (GO:0004601);; Biological Process: polyamine catabolic process (GO:0006598);; Biological Process: response to oxidative stress (GO:0006979);; Biological Process: phenylpropanoid metabolic process (GO:0009698);; Biological Process: response to nitrate (GO:0010167);; Biological Process: nitrate transport (GO:0015706);; Molecular Function: heme binding (GO:002…	K00430|1.64766e-166|mdm:103413284|peroxidase 47-like; K00430 peroxidase [EC:1.11.1.7] (A)	Phenylalanine metabolism (ko00360);; Phenylpropanoid biosynthesis (ko00940)	--	--	Peroxidase	Peroxidase 47 (Precursor) GN=F17M5.180 OS=Arabidopsis thaliana (Mouse-ear cress) PE=2 SV=2	--	--	PREDICTED: peroxidase 47 [Sesamum indicum]
CSA009168	2.35453	7.90238	0.00921673	1.73265	up	--	--	Molecular Function: peroxidase activity (GO:0004601);; Cellular Component: extracellular region (GO:0005576);; Molecular Function: heme binding (GO:0020037);; Biological Process: hydrogen peroxide catabolic process (GO:0042744);; Molecular Function: metal ion binding (GO:0046872);; Biological Process: oxidation-reduction process (GO:0055114);;	K00430|3.33607e-134|cit:102629997|peroxidase 4-like; K00430 peroxidase [EC:1.11.1.7] (A)	Phenylalanine metabolism (ko00360);; Phenylpropanoid biosynthesis (ko00940)	--	--	Peroxidase	Peroxidase 4 {ECO:0000250|UniProtKB:Q42578} (Precursor) OS=Vitis vinifera (Grape) PE=1 SV=1	--	--	hypothetical protein MIMGU_mgv1a009759mg [Erythranthe guttata]
CSA018157	149.703	69.4403	0.00404484	-1.13418	down	--	--	Molecular Function: peroxidase activity (GO:0004601);; Biological Process: response to oxidative stress (GO:0006979);; Molecular Function: heme binding (GO:0020037);; Molecular Function: metal ion binding (GO:0046872);; Biological Process: oxidation-reduction process (GO:0055114);;	K00430|1.36374e-114|gmx:100807421|peroxidase 4-like; K00430 peroxidase [EC:1.11.1.7] (A)	Phenylalanine metabolism (ko00360);; Phenylpropanoid biosynthesis (ko00940)	--	--	Peroxidase	Peroxidase 4 {ECO:0000250|UniProtKB:Q42578} (Precursor) OS=Vitis vinifera (Grape) PE=1 SV=1	--	--	PREDICTED: peroxidase 4-like [Eucalyptus grandis]
CSA011696	5.05265	11.4244	0.0102196	1.14579	up	--	--	Biological Process: lignin biosynthetic process (GO:0009809);; Biological Process: positive regulation of flavonoid biosynthetic process (GO:0009963);; Biological Process: auxin homeostasis (GO:0010252);; Molecular Function: shikimate O-hydroxycinnamoyltransferase activity (GO:0047172);; Molecular Function: quinate O-hydroxycinnamoyltransferase activity (GO:0047205);;	K13065|0|tcc:TCM_027499|Hydroxycinnamoyl-CoA shikimate/quinate hydroxycinnamoyl transferase isoform 1; K13065 shikimate O-hydroxycinnamoyltransferase [EC:2.3.1.133] (A)	Phenylpropanoid biosynthesis (ko00940);; Flavonoid biosynthesis (ko00941);; Stilbenoid, diarylheptanoid and gingerol biosynthesis (ko00945)	--	--	Transferase family	Shikimate O-hydroxycinnamoyltransferase GN=HST OS=Nicotiana tabacum (Common tobacco) PE=1 SV=1	--	--	hydroxycinnamoyl CoA shikimate/quinate hydroxycinnamoyl transferase [Platycodon grandiflorus]
CSA017738	13.8943	2.6902	0.0170816	-2.21902	down	--	--	Molecular Function: binding (GO:0005488);; Molecular Function: oxidoreductase activity (GO:0016491);; Biological Process: response to stimulus (GO:0050896);;	K00430|1.4726e-116|pper:PRUPE_ppa027053mg|hypothetical protein; K00430 peroxidase [EC:1.11.1.7] (A)	Phenylalanine metabolism (ko00360);; Phenylpropanoid biosynthesis (ko00940)	--	--	Peroxidase	Peroxidase 15 {ECO:0000303|PubMed:17936696} (Precursor) OS=Ipomoea batatas (Sweet potato) PE=1 SV=1	--	--	hypothetical protein PRUPE_ppa027053mg [Prunus persica]
CSA011009	55.9454	19.3162	7.79609e-06	-1.67655	down	[Q]	Secondary metabolites biosynthesis, transport and catabolism	Molecular Function: monooxygenase activity (GO:0004497);; Molecular Function: iron ion binding (GO:0005506);; Molecular Function: electron carrier activity (GO:0009055);; Molecular Function: oxidoreductase activity, acting on paired donors, with incorporation or reduction of molecular oxygen (GO:0016705);; Molecular Function: heme binding (GO:0020037);; Biological Process: oxidation-reduction pro…	K09755|2.29318e-120|vvi:100267863|cytochrome P450 84A1; K09755 ferulate-5-hydroxylase [EC:1.14.-.-] (A)	Phenylpropanoid biosynthesis (ko00940)	[Q]	Secondary metabolites biosynthesis, transport and catabolism	Cytochrome P450	Cytochrome P450 84A1 GN=F23E13.110 OS=Arabidopsis thaliana (Mouse-ear cress) PE=1 SV=1	--	--	hypothetical protein VITISV_026695 [Vitis vinifera]
CSA009197	0.143091	7.26495	0.0175736	5.84728	up	[R]	General function prediction only	--	K00083|5.33304e-11|pmum:103330729|probable mannitol dehydrogenase; K00083 cinnamyl-alcohol dehydrogenase [EC:1.1.1.195] (A)	Phenylpropanoid biosynthesis (ko00940)	[Q]	Secondary metabolites biosynthesis, transport and catabolism	Alcohol dehydrogenase GroES-like domain	Probable mannitol dehydrogenase 1 GN=CAD1 OS=Stylosanthes humilis (Townsville stylo) PE=2 SV=1	--	--	PREDICTED: probable mannitol dehydrogenase [Prunus mume]
CSA007894	1.63231	7.85236	9.54618e-06	2.20977	up	--	--	Biological Process: lignin biosynthetic process (GO:0009809);; Biological Process: positive regulation of flavonoid biosynthetic process (GO:0009963);; Biological Process: auxin homeostasis (GO:0010252);; Molecular Function: shikimate O-hydroxycinnamoyltransferase activity (GO:0047172);; Molecular Function: quinate O-hydroxycinnamoyltransferase activity (GO:0047205);;	K13065|0|fve:101298438|shikimate O-hydroxycinnamoyltransferase-like; K13065 shikimate O-hydroxycinnamoyltransferase [EC:2.3.1.133] (A)	Phenylpropanoid biosynthesis (ko00940);; Flavonoid biosynthesis (ko00941);; Stilbenoid, diarylheptanoid and gingerol biosynthesis (ko00945)	--	--	Transferase family	Shikimate O-hydroxycinnamoyltransferase GN=HST OS=Nicotiana tabacum (Common tobacco) PE=1 SV=1	--	--	PREDICTED: shikimate O-hydroxycinnamoyltransferase [Nicotiana tomentosiformis]
CSA026830	0.376843	33.1189	1.12255e-05	6.54377	up	--	--	Molecular Function: peroxidase activity (GO:0004601);; Biological Process: response to oxidative stress (GO:0006979);; Molecular Function: heme binding (GO:0020037);; Molecular Function: metal ion binding (GO:0046872);; Biological Process: oxidation-reduction process (GO:0055114);;	K00430|0|cic:CICLE_v10026054mg|hypothetical protein; K00430 peroxidase [EC:1.11.1.7] (A)	Phenylalanine metabolism (ko00360);; Phenylpropanoid biosynthesis (ko00940)	--	--	Peroxidase	Peroxidase 72 (Precursor) OS=Arabidopsis thaliana (Mouse-ear cress) PE=1 SV=1	--	--	PREDICTED: peroxidase 72-like [Nelumbo nucifera]
CSA023848	19.5942	110.149	3.50016e-19	2.50861	up	--	--	--	K00430|3.912e-168|cit:102629997|peroxidase 4-like; K00430 peroxidase [EC:1.11.1.7] (A)	Phenylalanine metabolism (ko00360);; Phenylpropanoid biosynthesis (ko00940)	--	--	Peroxidase	Peroxidase 68 (Precursor) GN=MCK7.27 OS=Arabidopsis thaliana (Mouse-ear cress) PE=2 SV=1	--	--	PREDICTED: peroxidase 4-like [Citrus sinensis]
CSA027105	0.734603	16.5079	1.25115e-05	4.56626	up	--	--	Molecular Function: peroxidase activity (GO:0004601);; Biological Process: response to oxidative stress (GO:0006979);; Molecular Function: heme binding (GO:0020037);; Molecular Function: metal ion binding (GO:0046872);; Biological Process: oxidation-reduction process (GO:0055114);;	K00430|0|vvi:100261249|peroxidase 31-like; K00430 peroxidase [EC:1.11.1.7] (A)	Phenylalanine metabolism (ko00360);; Phenylpropanoid biosynthesis (ko00940)	--	--	Peroxidase	Peroxidase 63 (Precursor) OS=Arabidopsis thaliana (Mouse-ear cress) PE=2 SV=1	--	--	PREDICTED: peroxidase 31-like [Vitis vinifera]
CSA013096	7.42236	17.9961	0.0157622	1.26479	up	[G]	Carbohydrate transport and metabolism	Biological Process: carbohydrate metabolic process (GO:0005975);; Molecular Function: beta-glucosidase activity (GO:0008422);;	K05349|0|tcc:TCM_041670|Glycosyl hydrolase family protein isoform 1; K05349 beta-glucosidase [EC:3.2.1.21] (A)	Cyanoamino acid metabolism (ko00460);; Starch and sucrose metabolism (ko00500);; Phenylpropanoid biosynthesis (ko00940)	--	--	Glycosyl hydrolase family 3 N terminal domain;; Glycosyl hydrolase family 3 C-terminal domain	Beta-D-xylosidase 1 (Precursor) GN=K7J8.3 OS=Arabidopsis thaliana (Mouse-ear cress) PE=1 SV=1	--	--	Glycosyl hydrolase family protein isoform 1 [Theobroma cacao]
CSA028450	97.222	11.503	0.0389673	-3.11407	down	[E]	Amino acid transport and metabolism	Cellular Component: cytoplasm (GO:0005737);; Biological Process: L-phenylalanine catabolic process (GO:0006559);; Biological Process: cinnamic acid biosynthetic process (GO:0009800);; Molecular Function: phenylalanine ammonia-lyase activity (GO:0045548);;	K10775|0|vvi:100241377|phenylalanine ammonia-lyase; K10775 phenylalanine ammonia-lyase [EC:4.3.1.24] (A)	Phenylalanine metabolism (ko00360);; Phenylpropanoid biosynthesis (ko00940)	[Q]	Secondary metabolites biosynthesis, transport and catabolism	Aromatic amino acid lyase	Phenylalanine ammonia-lyase GN=PAL OS=Camellia sinensis (Tea) PE=2 SV=1	--	--	phenylalanine ammonia-lyase [Camellia japonica]
CSA003364	0.045357	6.37879	2.54722e-07	7.1838	up	#VALUE!	--	Molecular Function: peroxidase activity (GO:0004601);; Biological Process: response to oxidative stress (GO:0006979);; Molecular Function: heme binding (GO:0020037);; Molecular Function: metal ion binding (GO:0046872);; Biological Process: oxidation-reduction process (GO:0055114);;	K00430|2.55011e-171|cic:CICLE_v10008792mg|hypothetical protein; K00430 peroxidase [EC:1.11.1.7] (A)	Phenylalanine metabolism (ko00360);; Phenylpropanoid biosynthesis (ko00940)	--	--	Peroxidase	Peroxidase 18 (Precursor) GN=F27C12.28 OS=Arabidopsis thaliana (Mouse-ear cress) PE=3 SV=1	--	--	PREDICTED: peroxidase 46-like [Eucalyptus grandis]
CSA032096	62.5395	920.832	2.10804e-11	2.69338	up	--	--	Molecular Function: peroxidase activity (GO:0004601);; Biological Process: water transport (GO:0006833);; Biological Process: response to oxidative stress (GO:0006979);; Biological Process: response to salt stress (GO:0009651);; Biological Process: response to fructose (GO:0009750);; Biological Process: cysteine biosynthetic process (GO:0019344);; Biological Process: glucosinolate biosynthetic pr…	K00430|1.28464e-26|rcu:RCOM_0904610|Peroxidase 63 precursor, putative (EC:1.11.1.7); K00430 peroxidase [EC:1.11.1.7] (A)	Phenylalanine metabolism (ko00360);; Phenylpropanoid biosynthesis (ko00940)	--	--	--	Peroxidase 42 (Precursor) OS=Arabidopsis thaliana (Mouse-ear cress) PE=1 SV=2	--	--	peroxidase [Camellia oleifera]
CSA015961	68.3138	190.358	5.93448e-07	1.43956	up	[Q]	Secondary metabolites biosynthesis, transport and catabolism	Molecular Function: iron ion binding (GO:0005506);; Molecular Function: electron carrier activity (GO:0009055);; Molecular Function: flavonoid 3'-monooxygenase activity (GO:0016711);; Molecular Function: heme binding (GO:0020037);; Biological Process: oxidation-reduction process (GO:0055114);;	K09754|0|cic:CICLE_v10011520mg|hypothetical protein; K09754 coumaroylquinate(coumaroylshikimate) 3'-monooxygenase [EC:1.14.13.36] (A)	Phenylpropanoid biosynthesis (ko00940);; Flavonoid biosynthesis (ko00941);; Stilbenoid, diarylheptanoid and gingerol biosynthesis (ko00945)	[Q]	Secondary metabolites biosynthesis, transport and catabolism	Cytochrome P450	Cytochrome P450 98A2 GN=CYP98A2 OS=Glycine max (Soybean) PE=2 SV=1	--	--	hypothetical protein JCGZ_10726 [Jatropha curcas]
CSA023255	3.54446	201.866	2.51058e-65	5.84067	up	--	--	Molecular Function: peroxidase activity (GO:0004601);; Cellular Component: nucleus (GO:0005634);; Cellular Component: cytoplasm (GO:0005737);; Biological Process: response to oxidative stress (GO:0006979);; Biological Process: response to desiccation (GO:0009269);; Biological Process: response to cold (GO:0009409);; Cellular Component: plant-type cell wall (GO:0009505);; Molecular Function: heme …	K00430|0|pmum:103329405|peroxidase 3; K00430 peroxidase [EC:1.11.1.7] (A)	Phenylalanine metabolism (ko00360);; Phenylpropanoid biosynthesis (ko00940)	--	--	Peroxidase	Peroxidase 3 (Precursor) GN=YUP8H12.13 OS=Arabidopsis thaliana (Mouse-ear cress) PE=2 SV=1	--	--	unnamed protein product [Coffea canephora]
CSA029335	6.2843	533.432	4.0732e-09	5.97546	up	[G]	Carbohydrate transport and metabolism	--	K05349|3.78313e-38|eus:EUTSA_v10015493mg|hypothetical protein; K05349 beta-glucosidase [EC:3.2.1.21] (A)	Cyanoamino acid metabolism (ko00460);; Starch and sucrose metabolism (ko00500);; Phenylpropanoid biosynthesis (ko00940)	--	--	Glycosyl hydrolase family 3 N terminal domain	--	--	--	PREDICTED: lysosomal beta glucosidase-like, partial [Cucumis sativus]
CSA004504	25.1118	80.7047	2.34139e-09	1.68887	up	[G]	Carbohydrate transport and metabolism	Biological Process: carbohydrate metabolic process (GO:0005975);; Molecular Function: beta-glucosidase activity (GO:0008422);;	K05350|0|cit:102611632|beta-glucosidase 44-like; K05350 beta-glucosidase [EC:3.2.1.21] (A)	Cyanoamino acid metabolism (ko00460);; Starch and sucrose metabolism (ko00500);; Phenylpropanoid biosynthesis (ko00940)	[G]	Carbohydrate transport and metabolism	Glycosyl hydrolase family 1	Beta-glucosidase 44 (Precursor) GN=BGLU44 OS=Arabidopsis thaliana (Mouse-ear cress) PE=2 SV=1	--	--	PREDICTED: beta-glucosidase 44-like [Citrus sinensis]
CSA001434	0.226969	0.976015	0.0003654	2.24377	up	[IQ]	Lipid transport and metabolism;; Secondary metabolites biosynthesis, transport and catabolism	Biological Process: autophagy (GO:0006914);; Biological Process: response to symbiotic fungus (GO:0009610);; Molecular Function: 4-coumarate-CoA ligase activity (GO:0016207);;	K01904|0|vvi:100261471|4-coumarate--CoA ligase-like 6; K01904 4-coumarate--CoA ligase [EC:6.2.1.12] (A)	Ubiquinone and other terpenoid-quinone biosynthesis (ko00130);; Phenylalanine metabolism (ko00360);; Phenylpropanoid biosynthesis (ko00940)	[I]	Lipid transport and metabolism	AMP-binding enzyme;; AMP-binding enzyme C-terminal domain	4-coumarate--CoA ligase-like 6 GN=4CLL6 OS=Arabidopsis thaliana (Mouse-ear cress) PE=2 SV=2	--	--	PREDICTED: 4-coumarate--CoA ligase-like 6 isoform X1 [Nicotiana sylvestris]
CSA001158	0.0318227	1.13361	2.41536e-06	5.63469	up	[Q]	Secondary metabolites biosynthesis, transport and catabolism	Molecular Function: iron ion binding (GO:0005506);; Molecular Function: electron carrier activity (GO:0009055);; Molecular Function: trans-cinnamate 4-monooxygenase activity (GO:0016710);; Molecular Function: heme binding (GO:0020037);; Biological Process: oxidation-reduction process (GO:0055114);;	K00487|0|vvi:100267215|cytochrome P450 CYP73A100; K00487 trans-cinnamate 4-monooxygenase [EC:1.14.13.11] (A)	Ubiquinone and other terpenoid-quinone biosynthesis (ko00130);; Phenylalanine metabolism (ko00360);; Phenylpropanoid biosynthesis (ko00940);; Flavonoid biosynthesis (ko00941);; Stilbenoid, diarylheptanoid and gingerol biosynthesis (ko00945);; Degradation of aromatic compounds (ko01220)	[Q]	Secondary metabolites biosynthesis, transport and catabolism	Cytochrome P450	Cytochrome P450 CYP73A100 OS=Panax ginseng (Korean ginseng) PE=2 SV=1	--	--	trans-cinnamate 4-hydroxylase [Populus trichocarpa]
CSA032745	6.09984	1.37757	0.000214504	-2.21465	down	[R]	General function prediction only	Molecular Function: zinc ion binding (GO:0008270);; Molecular Function: mannitol dehydrogenase activity (GO:0046029);; Biological Process: oxidation-reduction process (GO:0055114);;	K00083|9.96024e-144|pper:PRUPE_ppa007622mg|hypothetical protein; K00083 cinnamyl-alcohol dehydrogenase [EC:1.1.1.195] (A)	Phenylpropanoid biosynthesis (ko00940)	[Q]	Secondary metabolites biosynthesis, transport and catabolism	Zinc-binding dehydrogenase;; Alcohol dehydrogenase GroES-like domain;; D-isomer specific 2-hydroxyacid dehydrogenase, NAD binding domain	Probable mannitol dehydrogenase GN=CAD OS=Fragaria ananassa (Strawberry) PE=2 SV=1	--	--	cinnamyl alcohol dehydrogenase 3 [Camellia sinensis]
CSA003692	8.22543	2.69208	0.0243534	-1.63412	down	[G]	Carbohydrate transport and metabolism	Biological Process: carbohydrate metabolic process (GO:0005975);; Molecular Function: beta-glucosidase activity (GO:0008422);;	K01188|6.00788e-127|tcc:TCM_011571|Beta glucosidase 40 isoform 1; K01188 beta-glucosidase [EC:3.2.1.21] (A)	Cyanoamino acid metabolism (ko00460);; Starch and sucrose metabolism (ko00500);; Phenylpropanoid biosynthesis (ko00940)	[G]	Carbohydrate transport and metabolism	Glycosyl hydrolase family 1	Beta-glucosidase 6 (Precursor) GN=BGLU6 OS=Oryza sativa subsp. japonica (Rice) PE=1 SV=1	--	--	Beta glucosidase 40 isoform 1 [Theobroma cacao]
CSA005570	1.09192	94.805	3.17942e-06	6.35887	up	--	--	Cellular Component: cytosol (GO:0005829);; Biological Process: protein targeting to membrane (GO:0006612);; Biological Process: response to wounding (GO:0009611);; Biological Process: coumarin biosynthetic process (GO:0009805);; Biological Process: lignin biosynthetic process (GO:0009809);; Biological Process: positive regulation of flavonoid biosynthetic process (GO:0009963);; Biological Process…	K13065|1.75581e-50|atr:s00137p00027820|AMTR_s00137p00027820; hypothetical protein; K13065 shikimate O-hydroxycinnamoyltransferase [EC:2.3.1.133] (A)	Phenylpropanoid biosynthesis (ko00940);; Flavonoid biosynthesis (ko00941);; Stilbenoid, diarylheptanoid and gingerol biosynthesis (ko00945)	--	--	Transferase family	Shikimate O-hydroxycinnamoyltransferase GN=HST OS=Nicotiana tabacum (Common tobacco) PE=1 SV=1	--	--	hypothetical protein AMTR_s00137p00027820 [Amborella trichopoda]
CSA009856	0.490936	4.70073	1.75002e-08	3.62628	up	--	--	Molecular Function: hydrolase activity, hydrolyzing O-glycosyl compounds (GO:0004553);; Biological Process: carbohydrate metabolic process (GO:0005975);; Cellular Component: chloroplast (GO:0009507);; Cellular Component: apoplast (GO:0048046);;	K01188|2.81764e-14|pop:POPTR_0008s09380g|POPTRDRAFT_1084811; hydroxyisourate hydrolase family protein; K01188 beta-glucosidase [EC:3.2.1.21] (A)	Cyanoamino acid metabolism (ko00460);; Starch and sucrose metabolism (ko00500);; Phenylpropanoid biosynthesis (ko00940)	[G]	Carbohydrate transport and metabolism	--	Beta-glucosidase 40 (Precursor) GN=BGLU40 OS=Arabidopsis thaliana (Mouse-ear cress) PE=2 SV=1	--	--	hydroxyisourate hydrolase family protein [Populus trichocarpa]
CSA003315	249.578	1310.16	0.000701936	2.40746	up	[P]	Inorganic ion transport and metabolism	Molecular Function: peroxidase activity (GO:0004601);; Biological Process: water transport (GO:0006833);; Biological Process: response to oxidative stress (GO:0006979);; Biological Process: response to salt stress (GO:0009651);; Biological Process: response to fructose (GO:0009750);; Biological Process: cysteine biosynthetic process (GO:0019344);; Biological Process: glucosinolate biosynthetic pr…	K00430|0|vvi:100241814|peroxidase 42-like; K00430 peroxidase [EC:1.11.1.7] (A)	Phenylalanine metabolism (ko00360);; Phenylpropanoid biosynthesis (ko00940)	--	--	Peroxidase	Peroxidase 42 (Precursor) OS=Arabidopsis thaliana (Mouse-ear cress) PE=1 SV=2	--	--	peroxidase [Camellia oleifera]
CSA000501	166.513	77.136	0.0344449	-1.14218	down	[R]	General function prediction only	Biological Process: coumarin biosynthetic process (GO:0009805);; Biological Process: lignin biosynthetic process (GO:0009809);; Biological Process: methylation (GO:0032259);; Molecular Function: caffeoyl-CoA O-methyltransferase activity (GO:0042409);; Biological Process: response to cadmium ion (GO:0046686);; Molecular Function: metal ion binding (GO:0046872);;	K00588|4.84888e-169|pop:POPTR_0009s10270g|POPTRDRAFT_649581; caffeoyl-CoA O-methyltransferase family protein; K00588 caffeoyl-CoA O-methyltransferase [EC:2.1.1.104] (A)	Phenylalanine metabolism (ko00360);; Phenylpropanoid biosynthesis (ko00940);; Flavonoid biosynthesis (ko00941);; Stilbenoid, diarylheptanoid and gingerol biosynthesis (ko00945)	[Q]	Secondary metabolites biosynthesis, transport and catabolism	O-methyltransferase;; Methyltransferase domain	Caffeoyl-CoA O-methyltransferase OS=Populus tremuloides (Quaking aspen) PE=2 SV=1	--	--	catechol-O-methyltransferase [Camellia sinensis]
CSA006661	1.35538	5.05844	0.000416253	1.93046	up	[G]	Carbohydrate transport and metabolism	Molecular Function: hydrolase activity, hydrolyzing O-glycosyl compounds (GO:0004553);; Cellular Component: plasma membrane (GO:0005886);; Biological Process: carbohydrate metabolic process (GO:0005975);; Cellular Component: anchored component of membrane (GO:0031225);;	K01188|0|vvi:100247643|lysosomal beta glucosidase-like; K01188 beta-glucosidase [EC:3.2.1.21] (A)	Cyanoamino acid metabolism (ko00460);; Starch and sucrose metabolism (ko00500);; Phenylpropanoid biosynthesis (ko00940)	--	--	Glycosyl hydrolase family 3 C-terminal domain;; Glycosyl hydrolase family 3 N terminal domain	Alpha-L-arabinofuranosidase (Precursor) OS=Medicago sativa subsp. varia (Alfalfa) PE=2 SV=1	--	--	PREDICTED: lysosomal beta glucosidase-like [Vitis vinifera]
Tea_newGene_6795	5.69001	86.7836	2.87312e-23	3.98363	up	[R]	General function prediction only	Cellular Component: cytosol (GO:0005829);; Biological Process: methylation (GO:0032259);; Molecular Function: caffeoyl-CoA O-methyltransferase activity (GO:0042409);; Biological Process: seed development (GO:0048316);; Molecular Function: trihydroxyferuloyl spermidine O-methyltransferase activity (GO:0080012);; Molecular Function: caffeoyl CoA:S-adenosyl-L-methionine O-methyltransferase activity …	K00588|1.09066e-99|rcu:RCOM_1148460|o-methyltransferase, putative (EC:2.1.1.104); K00588 caffeoyl-CoA O-methyltransferase [EC:2.1.1.104] (A)	Phenylalanine metabolism (ko00360);; Phenylpropanoid biosynthesis (ko00940);; Flavonoid biosynthesis (ko00941);; Stilbenoid, diarylheptanoid and gingerol biosynthesis (ko00945)	[Q]	Secondary metabolites biosynthesis, transport and catabolism	O-methyltransferase;; Methyltransferase domain;; Methyltransferase domain;; Methyltransferase domain	Flavonoid 3&apos;,5&apos;-methyltransferase GN=FAOMT OS=Vitis vinifera (Grape) PE=1 SV=1	Q	Secondary metabolites biosynthesis, transport and catabolism	o-methyltransferase, putative [Ricinus communis]
CSA019654	0.765616	7.60709	4.73678e-09	3.3455	up	[R]	General function prediction only	Cellular Component: cytosol (GO:0005829);; Biological Process: polyamine catabolic process (GO:0006598);; Biological Process: response to wounding (GO:0009611);; Biological Process: coumarin biosynthetic process (GO:0009805);; Biological Process: lignin biosynthetic process (GO:0009809);; Biological Process: positive regulation of flavonoid biosynthetic process (GO:0009963);; Biological Process: …	K00588|9.39371e-170|vvi:100243978|caffeoyl-CoA O-methyltransferase; K00588 caffeoyl-CoA O-methyltransferase [EC:2.1.1.104] (A)	Phenylalanine metabolism (ko00360);; Phenylpropanoid biosynthesis (ko00940);; Flavonoid biosynthesis (ko00941);; Stilbenoid, diarylheptanoid and gingerol biosynthesis (ko00945)	[Q]	Secondary metabolites biosynthesis, transport and catabolism	O-methyltransferase;; Methyltransferase domain;; Methyltransferase domain	Caffeoyl-CoA O-methyltransferase OS=Populus tremuloides (Quaking aspen) PE=2 SV=1	--	--	PREDICTED: caffeoyl-CoA O-methyltransferase [Vitis vinifera]
CSA001198	47.4337	138.25	0.000137491	1.46114	up	--	--	Molecular Function: iron ion binding (GO:0005506);; Molecular Function: electron carrier activity (GO:0009055);; Molecular Function: flavonoid 3'-monooxygenase activity (GO:0016711);; Molecular Function: heme binding (GO:0020037);; Biological Process: oxidation-reduction process (GO:0055114);;	K09754|5.93642e-91|cam:101502624|cytochrome P450 98A2-like; K09754 coumaroylquinate(coumaroylshikimate) 3'-monooxygenase [EC:1.14.13.36] (A)	Phenylpropanoid biosynthesis (ko00940);; Flavonoid biosynthesis (ko00941);; Stilbenoid, diarylheptanoid and gingerol biosynthesis (ko00945)	[Q]	Secondary metabolites biosynthesis, transport and catabolism	Cytochrome P450	Cytochrome P450 98A2 GN=CYP98A2 OS=Glycine max (Soybean) PE=2 SV=1	--	--	PREDICTED: cytochrome P450 98A2-like [Cicer arietinum]
Tea_newGene_11716	1.68975	54.6237	2.36646e-09	4.89998	up	--	--	Molecular Function: N-acyltransferase activity (GO:0016410);;	K13065|0|vvi:100246835|spermidine hydroxycinnamoyl transferase-like; K13065 shikimate O-hydroxycinnamoyltransferase [EC:2.3.1.133] (A)	Phenylpropanoid biosynthesis (ko00940);; Flavonoid biosynthesis (ko00941);; Stilbenoid, diarylheptanoid and gingerol biosynthesis (ko00945)	--	--	Transferase family	Spermidine hydroxycinnamoyl transferase GN=SHT OS=Arabidopsis thaliana (Mouse-ear cress) PE=1 SV=1	S	Function unknown	putative hydroxycinnamoyl-CoA:shikimate/quinate hydroxycinnamoyltransferase [Camellia sinensis]
Tea_newGene_7922	2.76543	24.2407	0.00981819	3.13775	up	--	--	Biological Process: pollen development (GO:0009555);; Biological Process: cellular process (GO:0009987);; Molecular Function: N-acyltransferase activity (GO:0016410);;	K13065|6.78077e-77|vvi:100246835|spermidine hydroxycinnamoyl transferase-like; K13065 shikimate O-hydroxycinnamoyltransferase [EC:2.3.1.133] (A)	Phenylpropanoid biosynthesis (ko00940);; Flavonoid biosynthesis (ko00941);; Stilbenoid, diarylheptanoid and gingerol biosynthesis (ko00945)	--	--	Transferase family	Spermidine hydroxycinnamoyl transferase GN=SHT OS=Arabidopsis thaliana (Mouse-ear cress) PE=1 SV=1	S	Function unknown	putative hydroxycinnamoyl-CoA:shikimate/quinate hydroxycinnamoyltransferase [Camellia sinensis]
Tea_newGene_9450	3.80207	57.9585	6.48126e-23	3.96812	up	[R]	General function prediction only	Cellular Component: cytosol (GO:0005829);; Biological Process: anthocyanin-containing compound biosynthetic process (GO:0009718);; Biological Process: methylation (GO:0032259);; Biological Process: cyanidin 3-O-glucoside biosynthetic process (GO:0033485);; Biological Process: delphinidin 3-O-glucoside biosynthetic process (GO:0033486);; Molecular Function: caffeoyl-CoA O-methyltransferase activit…	K00588|9.8066e-62|rcu:RCOM_1148460|o-methyltransferase, putative (EC:2.1.1.104); K00588 caffeoyl-CoA O-methyltransferase [EC:2.1.1.104] (A)	Phenylalanine metabolism (ko00360);; Phenylpropanoid biosynthesis (ko00940);; Flavonoid biosynthesis (ko00941);; Stilbenoid, diarylheptanoid and gingerol biosynthesis (ko00945)	[Q]	Secondary metabolites biosynthesis, transport and catabolism	O-methyltransferase	Flavonoid 3&apos;,5&apos;-methyltransferase GN=FAOMT OS=Vitis vinifera (Grape) PE=1 SV=1	Q	Secondary metabolites biosynthesis, transport and catabolism	o-methyltransferase, putative [Ricinus communis]
CSA032207	0.544996	272.171	1.59236e-14	8.99912	up	[Q]	Secondary metabolites biosynthesis, transport and catabolism	Molecular Function: monooxygenase activity (GO:0004497);; Molecular Function: iron ion binding (GO:0005506);; Cellular Component: mitochondrion (GO:0005739);; Molecular Function: electron carrier activity (GO:0009055);; Biological Process: flower development (GO:0009908);; Biological Process: cutin biosynthetic process (GO:0010143);; Molecular Function: oxidoreductase activity, acting on paired d…	K00517|0|vvi:100245465|cytochrome P450 77A2; K00517 [EC:1.14.-.-] (A)	Limonene and pinene degradation (ko00903);; Stilbenoid, diarylheptanoid and gingerol biosynthesis (ko00945)	[Q]	Secondary metabolites biosynthesis, transport and catabolism	Cytochrome P450	Cytochrome P450 77A2 GN=CYP77A2 OS=Solanum melongena (Eggplant) PE=2 SV=1	--	--	PREDICTED: cytochrome P450 77A2-like [Sesamum indicum]
CSA011696	5.05265	11.4244	0.0102196	1.14579	up	--	--	Biological Process: lignin biosynthetic process (GO:0009809);; Biological Process: positive regulation of flavonoid biosynthetic process (GO:0009963);; Biological Process: auxin homeostasis (GO:0010252);; Molecular Function: shikimate O-hydroxycinnamoyltransferase activity (GO:0047172);; Molecular Function: quinate O-hydroxycinnamoyltransferase activity (GO:0047205);;	K13065|0|tcc:TCM_027499|Hydroxycinnamoyl-CoA shikimate/quinate hydroxycinnamoyl transferase isoform 1; K13065 shikimate O-hydroxycinnamoyltransferase [EC:2.3.1.133] (A)	Phenylpropanoid biosynthesis (ko00940);; Flavonoid biosynthesis (ko00941);; Stilbenoid, diarylheptanoid and gingerol biosynthesis (ko00945)	--	--	Transferase family	Shikimate O-hydroxycinnamoyltransferase GN=HST OS=Nicotiana tabacum (Common tobacco) PE=1 SV=1	--	--	hydroxycinnamoyl CoA shikimate/quinate hydroxycinnamoyl transferase [Platycodon grandiflorus]
CSA007894	1.63231	7.85236	9.54618e-06	2.20977	up	--	--	Biological Process: lignin biosynthetic process (GO:0009809);; Biological Process: positive regulation of flavonoid biosynthetic process (GO:0009963);; Biological Process: auxin homeostasis (GO:0010252);; Molecular Function: shikimate O-hydroxycinnamoyltransferase activity (GO:0047172);; Molecular Function: quinate O-hydroxycinnamoyltransferase activity (GO:0047205);;	K13065|0|fve:101298438|shikimate O-hydroxycinnamoyltransferase-like; K13065 shikimate O-hydroxycinnamoyltransferase [EC:2.3.1.133] (A)	Phenylpropanoid biosynthesis (ko00940);; Flavonoid biosynthesis (ko00941);; Stilbenoid, diarylheptanoid and gingerol biosynthesis (ko00945)	--	--	Transferase family	Shikimate O-hydroxycinnamoyltransferase GN=HST OS=Nicotiana tabacum (Common tobacco) PE=1 SV=1	--	--	PREDICTED: shikimate O-hydroxycinnamoyltransferase [Nicotiana tomentosiformis]
CSA015961	68.3138	190.358	5.93448e-07	1.43956	up	[Q]	Secondary metabolites biosynthesis, transport and catabolism	Molecular Function: iron ion binding (GO:0005506);; Molecular Function: electron carrier activity (GO:0009055);; Molecular Function: flavonoid 3'-monooxygenase activity (GO:0016711);; Molecular Function: heme binding (GO:0020037);; Biological Process: oxidation-reduction process (GO:0055114);;	K09754|0|cic:CICLE_v10011520mg|hypothetical protein; K09754 coumaroylquinate(coumaroylshikimate) 3'-monooxygenase [EC:1.14.13.36] (A)	Phenylpropanoid biosynthesis (ko00940);; Flavonoid biosynthesis (ko00941);; Stilbenoid, diarylheptanoid and gingerol biosynthesis (ko00945)	[Q]	Secondary metabolites biosynthesis, transport and catabolism	Cytochrome P450	Cytochrome P450 98A2 GN=CYP98A2 OS=Glycine max (Soybean) PE=2 SV=1	--	--	hypothetical protein JCGZ_10726 [Jatropha curcas]
CSA005570	1.09192	94.805	3.17942e-06	6.35887	up	--	--	Cellular Component: cytosol (GO:0005829);; Biological Process: protein targeting to membrane (GO:0006612);; Biological Process: response to wounding (GO:0009611);; Biological Process: coumarin biosynthetic process (GO:0009805);; Biological Process: lignin biosynthetic process (GO:0009809);; Biological Process: positive regulation of flavonoid biosynthetic process (GO:0009963);; Biological Process…	K13065|1.75581e-50|atr:s00137p00027820|AMTR_s00137p00027820; hypothetical protein; K13065 shikimate O-hydroxycinnamoyltransferase [EC:2.3.1.133] (A)	Phenylpropanoid biosynthesis (ko00940);; Flavonoid biosynthesis (ko00941);; Stilbenoid, diarylheptanoid and gingerol biosynthesis (ko00945)	--	--	Transferase family	Shikimate O-hydroxycinnamoyltransferase GN=HST OS=Nicotiana tabacum (Common tobacco) PE=1 SV=1	--	--	hypothetical protein AMTR_s00137p00027820 [Amborella trichopoda]
CSA000501	166.513	77.136	0.0344449	-1.14218	down	[R]	General function prediction only	Biological Process: coumarin biosynthetic process (GO:0009805);; Biological Process: lignin biosynthetic process (GO:0009809);; Biological Process: methylation (GO:0032259);; Molecular Function: caffeoyl-CoA O-methyltransferase activity (GO:0042409);; Biological Process: response to cadmium ion (GO:0046686);; Molecular Function: metal ion binding (GO:0046872);;	K00588|4.84888e-169|pop:POPTR_0009s10270g|POPTRDRAFT_649581; caffeoyl-CoA O-methyltransferase family protein; K00588 caffeoyl-CoA O-methyltransferase [EC:2.1.1.104] (A)	Phenylalanine metabolism (ko00360);; Phenylpropanoid biosynthesis (ko00940);; Flavonoid biosynthesis (ko00941);; Stilbenoid, diarylheptanoid and gingerol biosynthesis (ko00945)	[Q]	Secondary metabolites biosynthesis, transport and catabolism	O-methyltransferase;; Methyltransferase domain	Caffeoyl-CoA O-methyltransferase OS=Populus tremuloides (Quaking aspen) PE=2 SV=1	--	--	catechol-O-methyltransferase [Camellia sinensis]
CSA036476	78.1284	23.6538	9.77529e-10	-1.74731	down	[IQR]	Lipid transport and metabolism;; Secondary metabolites biosynthesis, transport and catabolism;; General function prediction only	Molecular Function: tropine dehydrogenase activity (GO:0050356);; Biological Process: oxidation-reduction process (GO:0055114);;	K08081|2.36769e-131|vvi:100258048|tropinone reductase homolog; K08081 Tropinone reductase 1 [EC:1.1.1.206] (A)	Tropane, piperidine and pyridine alkaloid biosynthesis (ko00960)	[R]	General function prediction only	Enoyl-(Acyl carrier protein) reductase;; short chain dehydrogenase;; KR domain	Tropinone reductase homolog OS=Datura stramonium (Jimsonweed) PE=2 SV=1	--	--	PREDICTED: tropinone reductase homolog [Sesamum indicum]
Tea_newGene_7084	2.5032	40.643	0.0341835	4.02845	up	[IQR]	Lipid transport and metabolism;; Secondary metabolites biosynthesis, transport and catabolism;; General function prediction only	Molecular Function: oxidoreductase activity (GO:0016491);; Biological Process: oxidation-reduction process (GO:0055114);;	K08081|1.06171e-127|vvi:100254617|tropinone reductase homolog; K08081 Tropinone reductase 1 [EC:1.1.1.206] (A)	Tropane, piperidine and pyridine alkaloid biosynthesis (ko00960)	[R]	General function prediction only	short chain dehydrogenase;; Enoyl-(Acyl carrier protein) reductase;; KR domain	Tropinone reductase homolog OS=Datura stramonium (Jimsonweed) PE=2 SV=1	Q	Secondary metabolites biosynthesis, transport and catabolism	PREDICTED: tropinone reductase homolog [Vitis vinifera]
CSA031792	423.894	1094.08	0.0285599	1.33321	up	[Q]	Secondary metabolites biosynthesis, transport and catabolism	Molecular Function: iron ion binding (GO:0005506);; Molecular Function: electron carrier activity (GO:0009055);; Molecular Function: heme binding (GO:0020037);; Molecular Function: flavonoid 3',5'-hydroxylase activity (GO:0033772);; Biological Process: oxidation-reduction process (GO:0055114);;	K13083|0|vvi:100852531|flavonoid 3',5'-hydroxylase 2-like; K13083 flavonoid 3',5'-hydroxylase [EC:1.14.13.88] (A)	Flavonoid biosynthesis (ko00941);; Flavone and flavonol biosynthesis (ko00944)	[Q]	Secondary metabolites biosynthesis, transport and catabolism	Cytochrome P450	Flavonoid 3&apos;,5&apos;-hydroxylase 2 GN=CYP75A3 OS=Petunia hybrida (Petunia) PE=2 SV=1	--	--	flavonoid 3&apos;,5&apos;-hydroxylase [Camellia sinensis]
Tea_newGene_6795	5.69001	86.7836	2.87312e-23	3.98363	up	[R]	General function prediction only	Cellular Component: cytosol (GO:0005829);; Biological Process: methylation (GO:0032259);; Molecular Function: caffeoyl-CoA O-methyltransferase activity (GO:0042409);; Biological Process: seed development (GO:0048316);; Molecular Function: trihydroxyferuloyl spermidine O-methyltransferase activity (GO:0080012);; Molecular Function: caffeoyl CoA:S-adenosyl-L-methionine O-methyltransferase activity …	K00588|1.09066e-99|rcu:RCOM_1148460|o-methyltransferase, putative (EC:2.1.1.104); K00588 caffeoyl-CoA O-methyltransferase [EC:2.1.1.104] (A)	Phenylalanine metabolism (ko00360);; Phenylpropanoid biosynthesis (ko00940);; Flavonoid biosynthesis (ko00941);; Stilbenoid, diarylheptanoid and gingerol biosynthesis (ko00945)	[Q]	Secondary metabolites biosynthesis, transport and catabolism	O-methyltransferase;; Methyltransferase domain;; Methyltransferase domain;; Methyltransferase domain	Flavonoid 3&apos;,5&apos;-methyltransferase GN=FAOMT OS=Vitis vinifera (Grape) PE=1 SV=1	Q	Secondary metabolites biosynthesis, transport and catabolism	o-methyltransferase, putative [Ricinus communis]
Tea_newGene_17367	6.04233	23.8745	0.0372614	1.88796	up	--	--	--	K13081|7.03742e-34|mdm:103420366|leucoanthocyanidin reductase-like; K13081 leucoanthocyanidin reductase [EC:1.17.1.3] (A)	Flavonoid biosynthesis (ko00941)	--	--	NmrA-like family;; NAD dependent epimerase/dehydratase family	Leucoanthocyanidin reductase GN=LAR OS=Desmodium uncinatum (Spanish clover) PE=1 SV=1	G	Carbohydrate transport and metabolism	TPA: leucoanthocyanidin reductase 2 [Gossypium arboreum]
CSA019654	0.765616	7.60709	4.73678e-09	3.3455	up	[R]	General function prediction only	Cellular Component: cytosol (GO:0005829);; Biological Process: polyamine catabolic process (GO:0006598);; Biological Process: response to wounding (GO:0009611);; Biological Process: coumarin biosynthetic process (GO:0009805);; Biological Process: lignin biosynthetic process (GO:0009809);; Biological Process: positive regulation of flavonoid biosynthetic process (GO:0009963);; Biological Process: …	K00588|9.39371e-170|vvi:100243978|caffeoyl-CoA O-methyltransferase; K00588 caffeoyl-CoA O-methyltransferase [EC:2.1.1.104] (A)	Phenylalanine metabolism (ko00360);; Phenylpropanoid biosynthesis (ko00940);; Flavonoid biosynthesis (ko00941);; Stilbenoid, diarylheptanoid and gingerol biosynthesis (ko00945)	[Q]	Secondary metabolites biosynthesis, transport and catabolism	O-methyltransferase;; Methyltransferase domain;; Methyltransferase domain	Caffeoyl-CoA O-methyltransferase OS=Populus tremuloides (Quaking aspen) PE=2 SV=1	--	--	PREDICTED: caffeoyl-CoA O-methyltransferase [Vitis vinifera]
CSA001198	47.4337	138.25	0.000137491	1.46114	up	--	--	Molecular Function: iron ion binding (GO:0005506);; Molecular Function: electron carrier activity (GO:0009055);; Molecular Function: flavonoid 3'-monooxygenase activity (GO:0016711);; Molecular Function: heme binding (GO:0020037);; Biological Process: oxidation-reduction process (GO:0055114);;	K09754|5.93642e-91|cam:101502624|cytochrome P450 98A2-like; K09754 coumaroylquinate(coumaroylshikimate) 3'-monooxygenase [EC:1.14.13.36] (A)	Phenylpropanoid biosynthesis (ko00940);; Flavonoid biosynthesis (ko00941);; Stilbenoid, diarylheptanoid and gingerol biosynthesis (ko00945)	[Q]	Secondary metabolites biosynthesis, transport and catabolism	Cytochrome P450	Cytochrome P450 98A2 GN=CYP98A2 OS=Glycine max (Soybean) PE=2 SV=1	--	--	PREDICTED: cytochrome P450 98A2-like [Cicer arietinum]
Tea_newGene_11716	1.68975	54.6237	2.36646e-09	4.89998	up	--	--	Molecular Function: N-acyltransferase activity (GO:0016410);;	K13065|0|vvi:100246835|spermidine hydroxycinnamoyl transferase-like; K13065 shikimate O-hydroxycinnamoyltransferase [EC:2.3.1.133] (A)	Phenylpropanoid biosynthesis (ko00940);; Flavonoid biosynthesis (ko00941);; Stilbenoid, diarylheptanoid and gingerol biosynthesis (ko00945)	--	--	Transferase family	Spermidine hydroxycinnamoyl transferase GN=SHT OS=Arabidopsis thaliana (Mouse-ear cress) PE=1 SV=1	S	Function unknown	putative hydroxycinnamoyl-CoA:shikimate/quinate hydroxycinnamoyltransferase [Camellia sinensis]
Tea_newGene_7922	2.76543	24.2407	0.00981819	3.13775	up	--	--	Biological Process: pollen development (GO:0009555);; Biological Process: cellular process (GO:0009987);; Molecular Function: N-acyltransferase activity (GO:0016410);;	K13065|6.78077e-77|vvi:100246835|spermidine hydroxycinnamoyl transferase-like; K13065 shikimate O-hydroxycinnamoyltransferase [EC:2.3.1.133] (A)	Phenylpropanoid biosynthesis (ko00940);; Flavonoid biosynthesis (ko00941);; Stilbenoid, diarylheptanoid and gingerol biosynthesis (ko00945)	--	--	Transferase family	Spermidine hydroxycinnamoyl transferase GN=SHT OS=Arabidopsis thaliana (Mouse-ear cress) PE=1 SV=1	S	Function unknown	putative hydroxycinnamoyl-CoA:shikimate/quinate hydroxycinnamoyltransferase [Camellia sinensis]
Tea_newGene_9450	3.80207	57.9585	6.48126e-23	leucoanthocyanidin	up	[R]	General function prediction only	Cellular Component: cytosol (GO:0005829);; Biological Process: anthocyanin-containing compound biosynthetic process (GO:0009718);; Biological Process: methylation (GO:0032259);; Biological Process: cyanidin 3-O-glucoside biosynthetic process (GO:0033485);; Biological Process: delphinidin 3-O-glucoside biosynthetic process (GO:0033486);; Molecular Function: caffeoyl-CoA O-methyltransferase activit…	K00588|9.8066e-62|rcu:RCOM_1148460|o-methyltransferase, putative (EC:2.1.1.104); K00588 caffeoyl-CoA O-methyltransferase [EC:2.1.1.104] (A)	Phenylalanine metabolism (ko00360);; Phenylpropanoid biosynthesis (ko00940);; Flavonoid biosynthesis (ko00941);; Stilbenoid, diarylheptanoid and gingerol biosynthesis (ko00945)	[Q]	Secondary metabolites biosynthesis, transport and catabolism	O-methyltransferase	Flavonoid 3&apos;,5&apos;-methyltransferase GN=FAOMT OS=Vitis vinifera (Grape) PE=1 SV=1	Q	Secondary metabolites biosynthesis, transport and catabolism	o-methyltransferase, putative [Ricinus communis]
CSA019984	3.21613	14.7277	0.012678	2.20009	up	--	--	Molecular Function: leucoanthocyanidin reductase activity (GO:0033788);; Biological Process: oxidation-reduction process (GO:0055114);;	K13081|1.52592e-42|vvi:100233112|LAR2; leucoanthocyanidin reductase 2; K13081 leucoanthocyanidin reductase [EC:1.17.1.3] (A)	Flavonoid biosynthesis (ko00941)	--	--	--	Leucoanthocyanidin reductase GN=LAR OS=Desmodium uncinatum (Spanish clover) PE=1 SV=1	--	--	putative leucoanthocyanidin reductase 2 [Vitis hybrid cultivar]
CSA011696	5.05265	11.4244	0.0102196	1.14579	up	--	--	Biological Process: lignin biosynthetic process (GO:0009809);; Biological Process: positive regulation of flavonoid biosynthetic process (GO:0009963);; Biological Process: auxin homeostasis (GO:0010252);; Molecular Function: shikimate O-hydroxycinnamoyltransferase activity (GO:0047172);; Molecular Function: quinate O-hydroxycinnamoyltransferase activity (GO:0047205);;	K13065|0|tcc:TCM_027499|Hydroxycinnamoyl-CoA shikimate/quinate hydroxycinnamoyl transferase isoform 1; K13065 shikimate O-hydroxycinnamoyltransferase [EC:2.3.1.133] (A)	Phenylpropanoid biosynthesis (ko00940);; Flavonoid biosynthesis (ko00941);; Stilbenoid, diarylheptanoid and gingerol biosynthesis (ko00945)	--	--	Transferase family	Shikimate O-hydroxycinnamoyltransferase GN=HST OS=Nicotiana tabacum (Common tobacco) PE=1 SV=1	--	--	hydroxycinnamoyl CoA shikimate/quinate hydroxycinnamoyl transferase [Platycodon grandiflorus]
CSA007894	1.63231	7.85236	9.54618e-06	2.20977	up	--	--	Biological Process: lignin biosynthetic process (GO:0009809);; Biological Process: positive regulation of flavonoid biosynthetic process (GO:0009963);; Biological Process: auxin homeostasis (GO:0010252);; Molecular Function: shikimate O-hydroxycinnamoyltransferase activity (GO:0047172);; Molecular Function: quinate O-hydroxycinnamoyltransferase activity (GO:0047205);;	K13065|0|fve:101298438|shikimate O-hydroxycinnamoyltransferase-like; K13065 shikimate O-hydroxycinnamoyltransferase [EC:2.3.1.133] (A)	Phenylpropanoid biosynthesis (ko00940);; Flavonoid biosynthesis (ko00941);; Stilbenoid, diarylheptanoid and gingerol biosynthesis (ko00945)	--	--	Transferase family	Shikimate O-hydroxycinnamoyltransferase GN=HST OS=Nicotiana tabacum (Common tobacco) PE=1 SV=1	--	--	PREDICTED: shikimate O-hydroxycinnamoyltransferase [Nicotiana tomentosiformis]
CSA035767	1.12242	6.13976	0.0429577	2.40759	up	--	--	Biological Process: vacuole organization (GO:0007033);; Biological Process: anthocyanin-containing compound biosynthetic process (GO:0009718);; Biological Process: proanthocyanidin biosynthetic process (GO:0010023);; Molecular Function: oxidoreductase activity, acting on single donors with incorporation of molecular oxygen, incorporation of two atoms of oxygen (GO:0016702);; Molecular Function: l…	K05277|5.52323e-175|vvi:100233142|LDOX, ANS; leucoanthocyanidin dioxygenase (EC:1.14.11.19); K05277 leucoanthocyanidin dioxygenase [EC:1.14.11.19] (A)	Flavonoid biosynthesis (ko00941)	[QR]	Secondary metabolites biosynthesis, transport and catabolism;; General function prediction only	non-haem dioxygenase in morphine synthesis N-terminal;; 2OG-Fe(II) oxygenase superfamily	Leucoanthocyanidin dioxygenase GN=ANT17 OS=Petunia hybrida (Petunia) PE=2 SV=1	--	--	anthocyanidin synthase [Camellia sinensis]
CSA018523	415.467	1221.59	0.00338738	1.56226	up	--	--	Molecular Function: nucleotide binding (GO:0000166);;	K13081|0|tcc:TCM_011870|Leucoanthocyanidin reductase 1; K13081 leucoanthocyanidin reductase [EC:1.17.1.3] (A)	Flavonoid biosynthesis (ko00941)	--	--	NmrA-like family;; NADH(P)-binding;; NAD dependent epimerase/dehydratase family	Leucoanthocyanidin reductase GN=LAR OS=Desmodium uncinatum (Spanish clover) PE=1 SV=1	--	--	leucoanthocyanidin reductase [Camellia sinensis]
CSA015961	68.3138	190.358	5.93448e-07	1.43956	up	[Q]	Secondary metabolites biosynthesis, transport and catabolism	Molecular Function: iron ion binding (GO:0005506);; Molecular Function: electron carrier activity (GO:0009055);; Molecular Function: flavonoid 3'-monooxygenase activity (GO:0016711);; Molecular Function: heme binding (GO:0020037);; Biological Process: oxidation-reduction process (GO:0055114);;	K09754|0|cic:CICLE_v10011520mg|hypothetical protein; K09754 coumaroylquinate(coumaroylshikimate) 3'-monooxygenase [EC:1.14.13.36] (A)	Phenylpropanoid biosynthesis (ko00940);; Flavonoid biosynthesis (ko00941);; Stilbenoid, diarylheptanoid and gingerol biosynthesis (ko00945)	[Q]	Secondary metabolites biosynthesis, transport and catabolism	Cytochrome P450	Cytochrome P450 98A2 GN=CYP98A2 OS=Glycine max (Soybean) PE=2 SV=1	--	--	hypothetical protein JCGZ_10726 [Jatropha curcas]
CSA005570	1.09192	94.805	3.17942e-06	6.35887	up	--	--	Cellular Component: cytosol (GO:0005829);; Biological Process: protein targeting to membrane (GO:0006612);; Biological Process: response to wounding (GO:0009611);; Biological Process: coumarin biosynthetic process (GO:0009805);; Biological Process: lignin biosynthetic process (GO:0009809);; Biological Process: positive regulation of flavonoid biosynthetic process (GO:0009963);; Biological Process…	K13065|1.75581e-50|atr:s00137p00027820|AMTR_s00137p00027820; hypothetical protein; K13065 shikimate O-hydroxycinnamoyltransferase [EC:2.3.1.133] (A)	Phenylpropanoid biosynthesis (ko00940);; Flavonoid biosynthesis (ko00941);; Stilbenoid, diarylheptanoid and gingerol biosynthesis (ko00945)	--	--	Transferase family	Shikimate O-hydroxycinnamoyltransferase GN=HST OS=Nicotiana tabacum (Common tobacco) PE=1 SV=1	--	--	hypothetical protein AMTR_s00137p00027820 [Amborella trichopoda]
CSA000501	166.513	77.136	0.0344449	-1.14218	down	[R]	General function prediction only	Biological Process: coumarin biosynthetic process (GO:0009805);; Biological Process: lignin biosynthetic process (GO:0009809);; Biological Process: methylation (GO:0032259);; Molecular Function: caffeoyl-CoA O-methyltransferase activity (GO:0042409);; Biological Process: response to cadmium ion (GO:0046686);; Molecular Function: metal ion binding (GO:0046872);;	K00588|4.84888e-169|pop:POPTR_0009s10270g|POPTRDRAFT_649581; caffeoyl-CoA O-methyltransferase family protein; K00588 caffeoyl-CoA O-methyltransferase [EC:2.1.1.104] (A)	Phenylalanine metabolism (ko00360);; Phenylpropanoid biosynthesis (ko00940);; Flavonoid biosynthesis (ko00941);; Stilbenoid, diarylheptanoid and gingerol biosynthesis (ko00945)	[Q]	Secondary metabolites biosynthesis, transport and catabolism	O-methyltransferase;; Methyltransferase domain	Caffeoyl-CoA O-methyltransferase OS=Populus tremuloides (Quaking aspen) PE=2 SV=1	--	--	catechol-O-methyltransferase [Camellia sinensis]
CSA028315	53.9946	27.0614	0.000576133	-1.01062	down	[PR]	Inorganic ion transport and metabolism;; General function prediction only	Biological Process: cell death (GO:0008219);; Cellular Component: chloroplast thylakoid (GO:0009534);; Cellular Component: chloroplast inner membrane (GO:0009706);; Biological Process: embryo development ending in seed dormancy (GO:0009793);; Biological Process: defense response to bacterium, incompatible interaction (GO:0009816);; Biological Process: leaf morphogenesis (GO:0009965);; Biological …	K13071|0|cic:CICLE_v10028147mg|hypothetical protein; K13071 pheophorbide a oxygenase [EC:1.14.12.20] (A)	Porphyrin and chlorophyll metabolism (ko00860)	--	--	Pheophorbide a oxygenase;; Rieske [2Fe-2S] domain	Pheophorbide a oxygenase, chloroplastic (Precursor) GN=F28D10_70 OS=Arabidopsis thaliana (Mouse-ear cress) PE=1 SV=1	--	--	unnamed protein product [Coffea canephora]
CSA034412	268.491	794.669	0.000936652	1.52095	up	[IQR]	Lipid transport and metabolism;; Secondary metabolites biosynthesis, transport and catabolism;; General function prediction only	Cellular Component: chloroplast thylakoid membrane (GO:0009535);; Biological Process: response to ethylene (GO:0009723);; Cellular Component: chloroplast envelope (GO:0009941);; Biological Process: photosynthesis (GO:0015979);; Biological Process: chlorophyll biosynthetic process (GO:0015995);; Molecular Function: protochlorophyllide reductase activity (GO:0016630);; Biological Process: oxidation…	K00218|0|cic:CICLE_v10008520mg|hypothetical protein; K00218 protochlorophyllide reductase [EC:1.3.1.33] (A)	Porphyrin and chlorophyll metabolism (ko00860)	[Q]	Secondary metabolites biosynthesis, transport and catabolism	short chain dehydrogenase;; KR domain	Protochlorophyllide reductase, chloroplastic (Precursor) GN=PORA OS=Cucumis sativus (Cucumber) PE=2 SV=1	--	--	hypothetical protein JCGZ_20960 [Jatropha curcas]
CSA020957	255.514	108.671	4.05306e-05	-1.25621	down	--	--	Biological Process: chlorophyll catabolic process (GO:0015996);; Cellular Component: intracellular membrane-bounded organelle (GO:0043231);; Molecular Function: chlorophyllase activity (GO:0047746);;	K08099|1.62844e-121|vvi:100252835|chlorophyllase-2, chloroplastic; K08099 chlorophyllase [EC:3.1.1.14] (A)	Porphyrin and chlorophyll metabolism (ko00860)	--	--	Chlorophyllase;; Chlorophyllase enzyme;; Alpha/beta hydrolase family;; Alpha/beta hydrolase family;; BAAT / Acyl-CoA thioester hydrolase C terminal;; Platelet-activating factor acetylhydrolase, isoform II	Chlorophyllase-2, chloroplastic (Precursor) GN=CLH2 OS=Arabidopsis thaliana (Mouse-ear cress) PE=1 SV=1	--	--	PREDICTED: chlorophyllase-2, chloroplastic [Vitis vinifera]
CSA027244	1.25258	35.679	1.36948e-19	4.82852	up	--	--	--	K08099|1.72261e-115|vvi:100243499|chlorophyllase-1; K08099 chlorophyllase [EC:3.1.1.14] (A)	Porphyrin and chlorophyll metabolism (ko00860)	--	--	Chlorophyllase;; Chlorophyllase enzyme;; Alpha/beta hydrolase family;; Alpha/beta hydrolase family	Chlorophyllase-1 GN=F6F9.28 OS=Arabidopsis thaliana (Mouse-ear cress) PE=1 SV=1	--	--	PREDICTED: chlorophyllase-1 [Vitis vinifera]
CSA032665	132.654	329.987	0.00154252	1.29936	up	[H]	Coenzyme transport and metabolism	Biological Process: protoporphyrinogen IX biosynthetic process (GO:0006782);; Molecular Function: glutamyl-tRNA reductase activity (GO:0008883);; Cellular Component: chloroplast (GO:0009507);; Biological Process: chlorophyll biosynthetic process (GO:0015995);; Molecular Function: NADP binding (GO:0050661);; Biological Process: oxidation-reduction process (GO:0055114);;	K02492|0|vvi:100259052|glutamyl-tRNA reductase 1, chloroplastic-like; K02492 glutamyl-tRNA reductase [EC:1.2.1.70] (A)	Porphyrin and chlorophyll metabolism (ko00860)	--	--	Glutamyl-tRNAGlu reductase, N-terminal domain;; Shikimate / quinate 5-dehydrogenase;; Glutamyl-tRNAGlu reductase, dimerisation domain;; NADP oxidoreductase coenzyme F420-dependent;; NAD binding domain of 6-phosphogluconate dehydrogenase;; Ornithine cyclodeaminase/mu-crystallin family	Glutamyl-tRNA reductase 1, chloroplastic (Precursor) GN=HEMA1 OS=Cucumis sativus (Cucumber) PE=2 SV=1	--	--	PREDICTED: glutamyl-tRNA reductase 1, chloroplastic [Vitis vinifera]
CSA012503	84.9741	2836.18	1.15967e-07	5.00132	up	[IQR]	Lipid transport and metabolism;; Secondary metabolites biosynthesis, transport and catabolism;; General function prediction only	Cellular Component: chloroplast thylakoid membrane (GO:0009535);; Biological Process: response to ethylene (GO:0009723);; Cellular Component: chloroplast envelope (GO:0009941);; Biological Process: photosynthesis (GO:0015979);; Biological Process: chlorophyll biosynthetic process (GO:0015995);; Molecular Function: protochlorophyllide reductase activity (GO:0016630);; Biological Process: oxidation…	K00218|0|cit:102614959|protochlorophyllide reductase, chloroplastic-like; K00218 protochlorophyllide reductase [EC:1.3.1.33] (A)	Porphyrin and chlorophyll metabolism (ko00860)	[Q]	Secondary metabolites biosynthesis, transport and catabolism	short chain dehydrogenase;; KR domain	Protochlorophyllide reductase, chloroplastic (Precursor) GN=PORA OS=Cucumis sativus (Cucumber) PE=2 SV=1	--	--	hypothetical protein CISIN_1g015844mg [Citrus sinensis]
CSA019620	53.2614	128.218	0.000179616	1.08825	up	[H]	Coenzyme transport and metabolism	Molecular Function: ATP binding (GO:0005524);; Cellular Component: chloroplast (GO:0009507);; Biological Process: photosynthesis (GO:0015979);; Biological Process: chlorophyll biosynthetic process (GO:0015995);; Molecular Function: magnesium chelatase activity (GO:0016851);; Molecular Function: nucleoside-triphosphatase activity (GO:0017111);;	K03404|1.63404e-177|cic:CICLE_v100143612m|hypothetical protein; K03404 magnesium chelatase subunit D [EC:6.6.1.1] (A)	Porphyrin and chlorophyll metabolism (ko00860)	--	--	Reverse transcriptase (RNA-dependent DNA polymerase);; von Willebrand factor type A domain;; von Willebrand factor type A domain	Magnesium-chelatase subunit ChlD, chloroplastic (Precursor) GN=CHLD OS=Pisum sativum (Garden pea) PE=2 SV=1	--	--	magnesium-chelatase subunit D [Camellia sinensis]
CSA003326	126.33	275.485	0.00290992	1.06089	up	[H]	Coenzyme transport and metabolism	Biological Process: rRNA processing (GO:0006364);; Cellular Component: chloroplast thylakoid membrane (GO:0009535);; Cellular Component: chloroplast envelope (GO:0009941);; Biological Process: regulation of proton transport (GO:0010155);; Biological Process: photosynthesis (GO:0015979);; Biological Process: chlorophyll biosynthetic process (GO:0015995);; Biological Process: isopentenyl diphosphat…	K03428|8.37459e-172|vvi:100243913|magnesium protoporphyrin IX methyltransferase, chloroplastic; K03428 magnesium-protoporphyrin O-methyltransferase [EC:2.1.1.11] (A)	Porphyrin and chlorophyll metabolism (ko00860)	[H]	Coenzyme transport and metabolism	Magnesium-protoporphyrin IX methyltransferase C-terminus;; Methyltransferase domain;; Methyltransferase domain;; Methyltransferase domain;; Methyltransferase domain;; Methyltransferase domain;; Methyltransferase domain;; Methyltransferase small domain;; Ribosomal protein L11 methyltransferase (PrmA)	Magnesium protoporphyrin IX methyltransferase, chloroplastic (Precursor) GN=CHLM OS=Arabidopsis thaliana (Mouse-ear cress) PE=1 SV=1	--	--	PREDICTED: magnesium protoporphyrin IX methyltransferase, chloroplastic [Nicotiana tomentosiformis]
CSA010527	68.4918	186.906	1.75124e-06	1.45794	up	[H]	Coenzyme transport and metabolism	Molecular Function: hydroxymethylbilane synthase activity (GO:0004418);; Biological Process: pentose-phosphate shunt (GO:0006098);; Biological Process: rRNA processing (GO:0006364);; Biological Process: ubiquinone biosynthetic process (GO:0006744);; Biological Process: aromatic amino acid family biosynthetic process (GO:0009073);; Biological Process: response to cold (GO:0009409);; Cellular Compo…	K01749|0|rcu:RCOM_1534040|porphobilinogen deaminase, putative (EC:2.5.1.61); K01749 hydroxymethylbilane synthase [EC:2.5.1.61] (A)	Porphyrin and chlorophyll metabolism (ko00860)	[H]	Coenzyme transport and metabolism	Porphobilinogen deaminase, dipyromethane cofactor binding domain;; Porphobilinogen deaminase, C-terminal domain	Porphobilinogen deaminase, chloroplastic (Precursor) GN=HEMC OS=Pisum sativum (Garden pea) PE=1 SV=1	--	--	unnamed protein product [Coffea canephora]
Tea_newGene_14329	60.8242	659.034	0.000211373	3.53769	up	--	--	Molecular Function: methyltransferase activity (GO:0008168);; Biological Process: alkaloid metabolic process (GO:0009820);; Biological Process: methylation (GO:0032259);;	K08241|3.04513e-75|tcc:TCM_042587|S-adenosyl-L-methionine-dependent methyltransferases superfamily protein isoform 1; K08241 jasmonate O-methyltransferase [EC:2.1.1.141] (A)	alpha-Linolenic acid metabolism (ko00592)	--	--	SAM dependent carboxyl methyltransferase;; SAM dependent carboxyl methyltransferase	Caffeine synthase 1 GN=TCS1 OS=Camellia sinensis (Tea) PE=1 SV=1	S	Function unknown	caffeine synthase [Camellia sinensis]
Tea_newGene_13796	3.64877	70.4075	5.22493e-15	4.33102	up	--	--	Molecular Function: methyltransferase activity (GO:0008168);; Biological Process: alkaloid metabolic process (GO:0009820);; Biological Process: methylation (GO:0032259);;	--	--	[R]	General function prediction only	SAM dependent carboxyl methyltransferase	Probable caffeine synthase 2 GN=TCS2 OS=Camellia sinensis (Tea) PE=2 SV=1	R	General function prediction only	caffeine synthase [Camellia sinensis]
Tea_newGene_14326	6.54508	60.982	0.0022522	3.28277	up	--	--	Molecular Function: methyltransferase activity (GO:0008168);; Biological Process: alkaloid metabolic process (GO:0009820);; Biological Process: methylation (GO:0032259);;	K08241|8.69617e-42|tcc:TCM_042576|S-adenosyl-L-methionine-dependent methyltransferases superfamily protein; K08241 jasmonate O-methyltransferase [EC:2.1.1.141] (A)	alpha-Linolenic acid metabolism (ko00592)	--	--	SAM dependent carboxyl methyltransferase;; SAM dependent carboxyl methyltransferase;; SAM dependent carboxyl methyltransferase	Caffeine synthase 1 GN=TCS1 OS=Camellia sinensis (Tea) PE=1 SV=1	R	General function prediction only	caffeine synthase 1 [Camellia sinensis var. sinensis]
Tea_newGene_10146	0.981115	29.3862	7.64357e-11	4.9967	up	--	--	Molecular Function: methyltransferase activity (GO:0008168);; Biological Process: alkaloid metabolic process (GO:0009820);; Biological Process: methylation (GO:0032259);;	K08241|7.99884e-59|tcc:TCM_042587|S-adenosyl-L-methionine-dependent methyltransferases superfamily protein isoform 1; K08241 jasmonate O-methyltransferase [EC:2.1.1.141] (A)	alpha-Linolenic acid metabolism (ko00592)	--	--	SAM dependent carboxyl methyltransferase	Probable caffeine synthase 2 GN=TCS2 OS=Camellia sinensis (Tea) PE=2 SV=1	I	Lipid transport and metabolism	theobromine synthase [Camellia irrawadiensis]
Tea_newGene_19641	15.1013	321.277	5.21182e-13	4.45049	up	--	--	Molecular Function: methyltransferase activity (GO:0008168);; Biological Process: alkaloid metabolic process (GO:0009820);; Biological Process: methylation (GO:0032259);;	K08241|2.01172e-80|tcc:TCM_042578|S-adenosyl-L-methionine-dependent methyltransferases superfamily protein isoform 1; K08241 jasmonate O-methyltransferase [EC:2.1.1.141] (A)	alpha-Linolenic acid metabolism (ko00592)	--	--	SAM dependent carboxyl methyltransferase	Probable caffeine synthase 2 GN=TCS2 OS=Camellia sinensis (Tea) PE=2 SV=1	R	General function prediction only	RecName: Full=Probable caffeine synthase 2 [Camellia sinensis]
CSA011224	21.6504	10.7203	0.00349329	-1.01808	down	[R]	General function prediction only	Molecular Function: IMP dehydrogenase activity (GO:0003938);; Cellular Component: mitochondrion (GO:0005739);; Cellular Component: cytosol (GO:0005829);; Biological Process: response to symbiotic fungus (GO:0009610);; Molecular Function: oxidoreductase activity, acting on single donors with incorporation of molecular oxygen, incorporation of two atoms of oxygen (GO:0016702);; Molecular Function: …	--	--	--	--	Nitronate monooxygenase;; FMN-dependent dehydrogenase	--	--	--	Aldolase-type TIM barrel family protein isoform 1 [Theobroma cacao]
CSA000125	1.24679	1.74266	0.0253738	1.44103	up	[QR]	Secondary metabolites biosynthesis, transport and catabolism;; General function prediction only	--	K18826|2.33702e-108|vvi:100252234|calmodulin-lysine N-methyltransferase; K18826 calmodulin-lysine N-methyltransferase [EC:2.1.1.60] (A)	Lysine degradation (ko00310)	[S]	Function unknown	Putative methyltransferase;; Methyltransferase small domain	--	--	--	hypothetical protein JCGZ_06555 [Jatropha curcas]
CSA017771	1.71081	0.719924	0.0412341	-1.27809	down	[R]	General function prediction only	--	--	--	[BK]	Chromatin structure and dynamics;; Transcription	Ubiquitin-binding WIYLD domain;; Pre-SET motif;; SET domain	Histone-lysine N-methyltransferase SUVR4 GN=T27C4.2 OS=Arabidopsis thaliana (Mouse-ear cress) PE=1 SV=2	--	--	unnamed protein product [Coffea canephora]
CSA029698	0.291822	7.23777	0.0431134	4.78458	up	[R]	General function prediction only	Cellular Component: nucleus (GO:0005634);; Cellular Component: chromosome (GO:0005694);; Molecular Function: zinc ion binding (GO:0008270);; Molecular Function: histone-lysine N-methyltransferase activity (GO:0018024);; Biological Process: histone lysine methylation (GO:0034968);; Molecular Function: histone binding (GO:0042393);;	K11420|1.09752e-139|vvi:100265173|histone-lysine N-methyltransferase, H3 lysine-9 specific SUVH4; K11420 euchromatic histone-lysine N-methyltransferase [EC:2.1.1.43] (A)	Lysine degradation (ko00310)	[BK]	Chromatin structure and dynamics;; Transcription	SET domain;; Pre-SET motif	Histone-lysine N-methyltransferase, H3 lysine-9 specific SUVH4 GN=MAC12.7 OS=Arabidopsis thaliana (Mouse-ear cress) PE=1 SV=2	--	--	PREDICTED: histone-lysine N-methyltransferase, H3 lysine-9 specific SUVH4 [Vitis vinifera]
CSA031613	0.101563	4.96461	0.0323751	6.85647	up	--	--	--	K11420|3.52476e-12|sot:102587095|histone-lysine N-methyltransferase, H3 lysine-9 specific SUVH4-like; K11420 euchromatic histone-lysine N-methyltransferase [EC:2.1.1.43] (A)	Lysine degradation (ko00310)	--	--	--	--	--	--	PREDICTED: histone-lysine N-methyltransferase, H3 lysine-9 specific SUVH4 isoform X2 [Solanum lycopersicum]
CSA008914	1.70973	6.23025	0.000398451	1.8754	up	[R]	General function prediction only	Molecular Function: binding (GO:0005488);; Biological Process: macromolecule metabolic process (GO:0043170);; Biological Process: cellular metabolic process (GO:0044237);; Biological Process: primary metabolic process (GO:0044238);; Biological Process: system development (GO:0048731);; Biological Process: biological regulation (GO:0065007);;	K11430|0|vvi:100249229|histone-lysine N-methyltransferase CLF; K11430 histone-lysine N-methyltransferase EZH2 [EC:2.1.1.43] (A)	--	[K]	Transcription	SET domain	Histone-lysine N-methyltransferase CLF GN=At2g23380 OS=Arabidopsis thaliana (Mouse-ear cress) PE=1 SV=2	--	--	PREDICTED: histone-lysine N-methyltransferase CLF isoform X1 [Vitis vinifera]
CSA010364	2.82982	0.934172	0.00251031	-1.65657	down	[R]	General function prediction only	Molecular Function: transferase activity (GO:0016740);;	--	--	[BK]	Chromatin structure and dynamics;; Transcription	SET domain;; Pre-SET motif	Histone-lysine N-methyltransferase SUVR4 GN=T27C4.2 OS=Arabidopsis thaliana (Mouse-ear cress) PE=1 SV=2	--	--	PREDICTED: histone-lysine N-methyltransferase SUVR2-like [Vitis vinifera]
CSA009157	17.7233	263.658	5.60532e-06	3.91011	up	[QR]	Secondary metabolites biosynthesis, transport and catabolism;; General function prediction only	Molecular Function: phosphoethanolamine N-methyltransferase activity (GO:0000234);; Biological Process: phosphatidylcholine biosynthetic process (GO:0006656);; Biological Process: methylation (GO:0032259);;	K05929|0|tcc:TCM_012768|S-adenosyl-L-methionine-dependent methyltransferases superfamily protein isoform 1; K05929 phosphoethanolamine N-methyltransferase [EC:2.1.1.103] (A)	Glycerophospholipid metabolism (ko00564)	[IR]	Lipid transport and metabolism;; General function prediction only	Methyltransferase domain;; Methyltransferase domain;; Methyltransferase domain;; Methyltransferase domain;; Methyltransferase domain;; Methyltransferase domain;; ubiE/COQ5 methyltransferase family;; Mycolic acid cyclopropane synthetase;; Methyltransferase domain;; AdoMet dependent proline di-methyltransferase;; Methyltransferase small domain;; CheR methyltransferase, SAM binding domain;; Tellurit…	Phosphoethanolamine N-methyltransferase GN=PEAMT OS=Spinacia oleracea (Spinach) PE=1 SV=1	--	--	S-adenosyl-L-methionine-dependent methyltransferases superfamily protein isoform 1 [Theobroma cacao]
