# Supplementary material for: Transcriptome Analysis Reveals the Mechanism of Fluoride Treatment Affecting Biochemical Components in Camellia sinensis
Source: Int J Mol Sci. 2019 Jan 9;20(2):237. doi: 10.3390/ijms20020237 (PMC6359021; doi:10.3390/ijms20020237)
Supplement: Supplementary file 1 [file ijms-20-00237-s001.zip › Supplementary/Table S2.XLSX]

## Sheet: Sheet2
Table S2. DEGs involved in amino acid metabolism in C. sinensis leaves under fluoride stress
GeneID	CK_FPKM	16F_2d_FPKM	FDR	log2FC	regulated	COG_class	COG_class_annotation	GO_annotation	KEGG_annotation	KEGG_pathway_annotation	KOG_class	KOG_class_annotation	Pfam_annotation	Swiss-Prot_annotation	eggNOG_class	eggNOG_class_annotation	NR_annotation
CSA019055	3.53006	11.0963	0.0301591	1.64821	up	[E]	Amino acid transport and metabolism	Molecular Function: glutamate dehydrogenase (NAD+) activity (GO:0004352);; Molecular Function: glutamate dehydrogenase [NAD(P)+] activity (GO:0004353);; Molecular Function: copper ion binding (GO:0005507);; Molecular Function: ATP binding (GO:0005524);; Cellular Component: mitochondrion (GO:0005739);; Cellular Component: plasma membrane (GO:0005886);; Biological Process: cellular amino acid metab…	K00261|0|tcc:TCM_014809|Glutamate dehydrogenase 2; K00261 glutamate dehydrogenase (NAD(P)+) [EC:1.4.1.3] (A)	Alanine, aspartate and glutamate metabolism (ko00250);; Arginine and proline metabolism (ko00330);; Nitrogen metabolism (ko00910)	[E]	Amino acid transport and metabolism	Glutamate/Leucine/Phenylalanine/Valine dehydrogenase;; Glu/Leu/Phe/Val dehydrogenase, dimerisation domain	Glutamate dehydrogenase 2 GN=GDH2 OS=Arabidopsis thaliana (Mouse-ear cress) PE=1 SV=1	--	--	Glutamate dehydrogenase 2 [Theobroma cacao]
CSA035251	4.93632	1.78634	0.003609	-1.48551	down	[H]	Coenzyme transport and metabolism	--	K00278|0|vvi:100242339|L-aspartate oxidase, chloroplastic; K00278 L-aspartate oxidase [EC:1.4.3.16] (A)	Alanine, aspartate and glutamate metabolism (ko00250);; Nicotinate and nicotinamide metabolism (ko00760)	[C]	Energy production and conversion	FAD binding domain;; Fumarate reductase flavoprotein C-term	L-aspartate oxidase, chloroplastic (Precursor) GN=AO OS=Arabidopsis thaliana (Mouse-ear cress) PE=2 SV=1	--	--	PREDICTED: L-aspartate oxidase, chloroplastic [Vitis vinifera]
Tea_newGene_15642	2.38707	7.25037	0.0115535	1.60236	up	--	--	Cellular Component: mitochondrion (GO:0005739);; Cellular Component: plasma membrane (GO:0005886);; Biological Process: metabolic process (GO:0008152);; Molecular Function: zinc ion binding (GO:0008270);; Molecular Function: transaminase activity (GO:0008483);; Molecular Function: pyridoxal phosphate binding (GO:0030170);; Biological Process: response to cadmium ion (GO:0046686);;	K00827|8.71047e-18|brp:103835108|alanine--glyoxylate aminotransferase 2 homolog 1, mitochondrial; K00827 alanine-glyoxylate transaminase / (R)-3-amino-2-methylpropionate-pyruvate transaminase [EC:2.6.1.44 2.6.1.40] (A)	Alanine, aspartate and glutamate metabolism (ko00250);; Glycine, serine and threonine metabolism (ko00260)	[E]	Amino acid transport and metabolism	--	Alanine--glyoxylate aminotransferase 2 homolog 1, mitochondrial (Precursor) GN=AGT2 OS=Arabidopsis thaliana (Mouse-ear cress) PE=2 SV=1	E	Amino acid transport and metabolism	PREDICTED: alanine--glyoxylate aminotransferase 2 homolog 1, mitochondrial [Nelumbo nucifera]
CSA012363	2.50861	0.814858	0.00734115	-1.67831	down	[E]	Amino acid transport and metabolism	Biological Process: metabolic process (GO:0008152);; Molecular Function: alanine-glyoxylate transaminase activity (GO:0008453);; Molecular Function: pyridoxal phosphate binding (GO:0030170);;	K00827|0|tcc:TCM_019765|Pyrimidine 4 isoform 1; K00827 alanine-glyoxylate transaminase / (R)-3-amino-2-methylpropionate-pyruvate transaminase [EC:2.6.1.44 2.6.1.40] (A)	Alanine, aspartate and glutamate metabolism (ko00250);; Glycine, serine and threonine metabolism (ko00260)	[E]	Amino acid transport and metabolism	Aminotransferase class-III	Alanine--glyoxylate aminotransferase 2 homolog 3, mitochondrial (Precursor) GN=At3g08860 OS=Arabidopsis thaliana (Mouse-ear cress) PE=2 SV=1	--	--	PREDICTED: alanine--glyoxylate aminotransferase 2 homolog 3, mitochondrial [Sesamum indicum]
CSA023930	0.696365	3.50451	0.00626169	2.33034	up	[E]	Amino acid transport and metabolism	Biological Process: metabolic process (GO:0008152);; Molecular Function: transaminase activity (GO:0008483);; Molecular Function: pyridoxal phosphate binding (GO:0030170);;	K00827|0|vvi:100258727|alanine--glyoxylate aminotransferase 2 homolog 3, mitochondrial-like; K00827 alanine-glyoxylate transaminase / (R)-3-amino-2-methylpropionate-pyruvate transaminase [EC:2.6.1.44 2.6.1.40] (A)	Alanine, aspartate and glutamate metabolism (ko00250);; Glycine, serine and threonine metabolism (ko00260)	[E]	Amino acid transport and metabolism	Aminotransferase class-III	Alanine--glyoxylate aminotransferase 2 homolog 3, mitochondrial (Precursor) GN=At3g08860 OS=Arabidopsis thaliana (Mouse-ear cress) PE=2 SV=1	--	--	PREDICTED: alanine--glyoxylate aminotransferase 2 homolog 3, mitochondrial-like [Vitis vinifera]
CSA021427	0.773002	9.96815	1.7546e-13	3.73066	up	[E]	Amino acid transport and metabolism	Molecular Function: glutamate decarboxylase activity (GO:0004351);; Biological Process: glutamate metabolic process (GO:0006536);; Biological Process: response to salt stress (GO:0009651);; Molecular Function: oxidoreductase activity (GO:0016491);; Molecular Function: pyridoxal phosphate binding (GO:0030170);; Biological Process: oxidation-reduction process (GO:0055114);;	K01580|0|vvi:100261008|glutamate decarboxylase 4-like; K01580 glutamate decarboxylase [EC:4.1.1.15] (A)	Alanine, aspartate and glutamate metabolism (ko00250);; beta-Alanine metabolism (ko00410);; Taurine and hypotaurine metabolism (ko00430);; Butanoate metabolism (ko00650)	[E]	Amino acid transport and metabolism	Pyridoxal-dependent decarboxylase conserved domain;; Aminotransferase class-V	Glutamate decarboxylase GN=GAD OS=Petunia hybrida (Petunia) PE=1 SV=1	--	--	unnamed protein product [Coffea canephora]
CSA024921	291.057	143.429	0.0146233	-1.01092	down	[E]	Amino acid transport and metabolism	Molecular Function: catalytic activity (GO:0003824);; Biological Process: biosynthetic process (GO:0009058);; Molecular Function: pyridoxal phosphate binding (GO:0030170);;	K14272|0|vvi:100261274|AlaT1; K14272 glutamate--glyoxylate aminotransferase [EC:2.6.1.4 2.6.1.2 2.6.1.44 2.6.1.-] (A)	Alanine, aspartate and glutamate metabolism (ko00250);; Glycine, serine and threonine metabolism (ko00260);; Glyoxylate and dicarboxylate metabolism (ko00630);; Carbon fixation in photosynthetic organisms (ko00710);; Carbon metabolism (ko01200);; 2-Oxocarboxylic acid metabolism (ko01210);; Biosynthesis of amino acids (ko01230)	[E]	Amino acid transport and metabolism	Aminotransferase class I and II	Glutamate--glyoxylate aminotransferase 2 OS=Arabidopsis thaliana (Mouse-ear cress) PE=1 SV=1	--	--	uncharacterized protein LOC100261274 [Vitis vinifera]
CSA000218	2.30818	5.19209	0.00356683	1.17252	up	[EF]	Amino acid transport and metabolism;; Nucleotide transport and metabolism	Molecular Function: carbamoyl-phosphate synthase (glutamine-hydrolyzing) activity (GO:0004088);; Molecular Function: ATP binding (GO:0005524);; Cellular Component: carbamoyl-phosphate synthase complex (GO:0005951);; Biological Process: gluconeogenesis (GO:0006094);; Biological Process: chromatin silencing (GO:0006342);; Biological Process: arginine biosynthetic process (GO:0006526);; Biological P…	K01955|0|vvi:100262205|carbamoyl-phosphate synthase large chain, chloroplastic; K01955 carbamoyl-phosphate synthase large subunit [EC:6.3.5.5] (A)	Pyrimidine metabolism (ko00240);; Alanine, aspartate and glutamate metabolism (ko00250)	[R]	General function prediction only	Carbamoyl-phosphate synthase L chain, ATP binding domain;; Carbamoyl-phosphate synthetase large chain, oligomerisation domain;; Carbamoyl-phosphate synthase L chain, N-terminal domain;; ATP-grasp domain;; MGS-like domain;; D-ala D-ala ligase C-terminus;; ATP-grasp domain;; RimK-like ATP-grasp domain	Carbamoyl-phosphate synthase large chain, chloroplastic (Precursor) GN=F1N18.6 OS=Arabidopsis thaliana (Mouse-ear cress) PE=1 SV=1	--	--	hypothetical protein VITISV_017584 [Vitis vinifera]
CSA010969	27.4665	57.3176	0.000692521	1.03527	up	--	--	Molecular Function: iron ion binding (GO:0005506);; Molecular Function: oxidoreductase activity, acting on paired donors, with incorporation or reduction of molecular oxygen, 2-oxoglutarate as one donor, and incorporation of one atom each of oxygen into both donors (GO:0016706);; Biological Process: peptidyl-proline hydroxylation to 4-hydroxy-L-proline (GO:0018401);; Molecular Function: L-ascorbi…	K00472|6.44366e-167|mtr:MTR_5g022960|Prolyl 4-hydroxylase alpha-2 subunit; K00472 prolyl 4-hydroxylase [EC:1.14.11.2] (A)	Arginine and proline metabolism (ko00330)	[E]	Amino acid transport and metabolism	2OG-Fe(II) oxygenase superfamily;; 2OG-Fe(II) oxygenase superfamily	Probable prolyl 4-hydroxylase 10 (Precursor) GN=P4H10 OS=Arabidopsis thaliana (Mouse-ear cress) PE=2 SV=1	--	--	Prolyl 4-hydroxylase alpha-2 subunit [Medicago truncatula]
CSA021727	3.20236	13.8435	0.0237854	2.02097	up	[E]	Amino acid transport and metabolism	Biological Process: arginine catabolic process (GO:0006527);; Biological Process: spermidine biosynthetic process (GO:0008295);; Molecular Function: arginine decarboxylase activity (GO:0008792);;	K01583|0|pper:PRUPE_ppa002034mg|hypothetical protein; K01583 arginine decarboxylase [EC:4.1.1.19] (A)	Arginine and proline metabolism (ko00330)	--	--	Pyridoxal-dependent decarboxylase, pyridoxal binding domain;; Pyridoxal-dependent decarboxylase, C-terminal sheet domain	Arginine decarboxylase OS=Pisum sativum (Garden pea) PE=2 SV=1	--	--	arginine decarboxylase [Camellia sinensis]
CSA026703	2.29663	5.01304	0.0481374	1.10166	up	--	--	Biological Process: polyamine catabolic process (GO:0006598);; Molecular Function: polyamine oxidase activity (GO:0046592);; Molecular Function: flavin adenine dinucleotide binding (GO:0050660);; Biological Process: oxidation-reduction process (GO:0055114);;	K13366|0|sly:101253022|polyamine oxidase 1; K13366 polyamine oxidase [EC:1.5.3.14 1.5.3.16 1.5.3.-] (A)	Arginine and proline metabolism (ko00330);; beta-Alanine metabolism (ko00410)	[Q]	Secondary metabolites biosynthesis, transport and catabolism	Flavin containing amine oxidoreductase;; NAD(P)-binding Rossmann-like domain;; FAD dependent oxidoreductase;; Thi4 family;; FAD binding domain	Polyamine oxidase 1 GN=MSH12.17 OS=Arabidopsis thaliana (Mouse-ear cress) PE=1 SV=1	--	--	PREDICTED: polyamine oxidase 1 isoform X1 [Nicotiana tomentosiformis]
CSA029628	29.8004	78.7625	0.0152856	1.04541	up	--	--	Molecular Function: adenosylmethionine decarboxylase activity (GO:0004014);; Biological Process: S-adenosylmethioninamine biosynthetic process (GO:0006557);; Biological Process: spermine biosynthetic process (GO:0006597);; Biological Process: spermidine biosynthetic process (GO:0008295);; Molecular Function: arginine decarboxylase activity (GO:0008792);;	K01611|0|vvi:100265287|SAMDC; S-adenosyl-L-methionine decarboxylase; K01611 S-adenosylmethionine decarboxylase [EC:4.1.1.50] (A)	Cysteine and methionine metabolism (ko00270);; Arginine and proline metabolism (ko00330)	[T]	Signal transduction mechanisms	Adenosylmethionine decarboxylase	S-adenosylmethionine decarboxylase beta chain (Precursor) GN=SAMDC OS=Ipomoea nil (Japanese morning glory) PE=3 SV=1	--	--	S-adenosylmethionine decarboxylase [Camellia sinensis]
CSA012897	10.1038	2.55948	5.9833e-06	-1.99194	down	[E]	Amino acid transport and metabolism	Molecular Function: proline dehydrogenase activity (GO:0004657);; Biological Process: glutamate biosynthetic process (GO:0006537);; Biological Process: proline catabolic process (GO:0006562);; Biological Process: oxidation-reduction process (GO:0055114);;	K00318|0|pmum:103329639|proline dehydrogenase 2, mitochondrial; K00318 proline dehydrogenase [EC:1.5.-.-] (A)	Arginine and proline metabolism (ko00330)	[E]	Amino acid transport and metabolism	Proline dehydrogenase	Proline dehydrogenase 2, mitochondrial (Precursor) GN=MKD10.10 OS=Arabidopsis thaliana (Mouse-ear cress) PE=2 SV=1	--	--	proline dehydrogenase [Actinidia deliciosa]
CSA035893	3.05778	6.80391	0.0469862	1.14672	up	--	--	Molecular Function: procollagen-proline 4-dioxygenase activity (GO:0004656);; Molecular Function: iron ion binding (GO:0005506);; Cellular Component: nucleus (GO:0005634);; Cellular Component: cytoplasm (GO:0005737);; Molecular Function: L-ascorbic acid binding (GO:0031418);; Biological Process: oxidation-reduction process (GO:0055114);;	K00472|1.00796e-167|rcu:RCOM_0679070|prolyl 4-hydroxylase alpha subunit, putative (EC:1.14.11.2); K00472 prolyl 4-hydroxylase [EC:1.14.11.2] (A)	Arginine and proline metabolism (ko00330)	[E]	Amino acid transport and metabolism	2OG-Fe(II) oxygenase superfamily;; 2OG-Fe(II) oxygenase superfamily;; ShK domain-like	Probable prolyl 4-hydroxylase 4 (Precursor) GN=P4H4 OS=Arabidopsis thaliana (Mouse-ear cress) PE=2 SV=1	--	--	Prolyl 4-hydroxylase subunit alpha-1 [Morus notabilis]
CSA010790	26.8108	63.2048	0.00644683	1.18195	up	[E]	Amino acid transport and metabolism	Biological Process: arginine catabolic process (GO:0006527);; Biological Process: spermidine biosynthetic process (GO:0008295);; Molecular Function: arginine decarboxylase activity (GO:0008792);;	K01583|0|vvi:100233080|ADC; arginine decarboxylase; K01583 arginine decarboxylase [EC:4.1.1.19] (A)	Arginine and proline metabolism (ko00330)	--	--	Pyridoxal-dependent decarboxylase, pyridoxal binding domain;; Pyridoxal-dependent decarboxylase, C-terminal sheet domain	Arginine decarboxylase OS=Pisum sativum (Garden pea) PE=2 SV=1	--	--	arginine decarboxylase [Camellia sinensis]
CSA012540	26.2271	95.1011	0.000213185	1.85849	up	--	--	Molecular Function: arginase activity (GO:0004053);; Biological Process: putrescine biosynthetic process from arginine (GO:0033388);; Molecular Function: metal ion binding (GO:0046872);;	K01476|1.56768e-41|sot:102601935|arginase 1, mitochondrial-like; K01476 arginase [EC:3.5.3.1] (A)	Arginine and proline metabolism (ko00330);; Biosynthesis of amino acids (ko01230)	[E]	Amino acid transport and metabolism	--	Arginase 1, mitochondrial (Precursor) GN=ARGAH1 OS=Arabidopsis thaliana (Mouse-ear cress) PE=2 SV=1	--	--	arginase [Gentiana triflora]
Tea_newGene_16689	3.45797	8.24422	0.0231655	1.44874	up	[E]	Amino acid transport and metabolism	Molecular Function: argininosuccinate synthase activity (GO:0004055);; Molecular Function: ATP binding (GO:0005524);; Biological Process: arginine biosynthetic process (GO:0006526);;	K01940|1.41196e-24|rcu:RCOM_0887890|argininosuccinate synthase, putative (EC:6.3.4.5); K01940 argininosuccinate synthase [EC:6.3.4.5] (A)	Alanine, aspartate and glutamate metabolism (ko00250);; Arginine and proline metabolism (ko00330);; Biosynthesis of amino acids (ko01230)	[E]	Amino acid transport and metabolism	Arginosuccinate synthase	Argininosuccinate synthase, chloroplastic (Precursor) GN=At4g24830 OS=Arabidopsis thaliana (Mouse-ear cress) PE=2 SV=3	E	Amino acid transport and metabolism	Argininosuccinate synthase [Morus notabilis]
CSA000372	2.42729	7.20814	0.01083	1.52197	up	[E]	Amino acid transport and metabolism	Molecular Function: S-adenosylmethionine-homocysteine S-methyltransferase activity (GO:0008898);; Biological Process: methionine biosynthetic process (GO:0009086);; Biological Process: methylation (GO:0032259);;	K00547|0|vvi:100247323|homocysteine S-methyltransferase 1; K00547 homocysteine S-methyltransferase [EC:2.1.1.10] (A)	Cysteine and methionine metabolism (ko00270)	[E]	Amino acid transport and metabolism	Homocysteine S-methyltransferase	Homocysteine S-methyltransferase 1 GN=HMT1 OS=Brassica oleracea var. italica (Broccoli) PE=1 SV=1	--	--	PREDICTED: homocysteine S-methyltransferase 1 [Vitis vinifera]
CSA025650	129.962	27.9985	7.22005e-05	-2.51038	down	[E]	Amino acid transport and metabolism	Molecular Function: L-tyrosine:2-oxoglutarate aminotransferase activity (GO:0004838);; Biological Process: cellular amino acid metabolic process (GO:0006520);; Biological Process: iron ion transport (GO:0006826);; Cellular Component: plastid (GO:0009536);; Biological Process: vitamin E biosynthetic process (GO:0010189);; Molecular Function: pyridoxal phosphate binding (GO:0030170);; Molecular Fun…	K00815|1.31455e-35|vvi:100241782|probable aminotransferase TAT2; K00815 tyrosine aminotransferase [EC:2.6.1.5] (A)	Ubiquinone and other terpenoid-quinone biosynthesis (ko00130);; Cysteine and methionine metabolism (ko00270);; Tyrosine metabolism (ko00350);; Phenylalanine metabolism (ko00360);; Phenylalanine, tyrosine and tryptophan biosynthesis (ko00400);; Isoquinoline alkaloid biosynthesis (ko00950);; Tropane, piperidine and pyridine alkaloid biosynthesis (ko00960);; Biosynthesis of amino acids (ko01230)	[E]	Amino acid transport and metabolism	--	Probable aminotransferase TAT2 GN=At5g53970 OS=Arabidopsis thaliana (Mouse-ear cress) PE=2 SV=1	--	--	phenylpyruvate aminotransferase [Petunia x hybrida]
CSA006283	3.42767	12.1705	6.15055e-05	1.78817	up	[E]	Amino acid transport and metabolism	Molecular Function: aspartate kinase activity (GO:0004072);; Biological Process: cellular amino acid biosynthetic process (GO:0008652);; Biological Process: phosphorylation (GO:0016310);; Molecular Function: amino acid binding (GO:0016597);;	K00928|0|pper:PRUPE_ppa003561mg|hypothetical protein; K00928 aspartate kinase [EC:2.7.2.4] (A)	Glycine, serine and threonine metabolism (ko00260);; Cysteine and methionine metabolism (ko00270);; Lysine biosynthesis (ko00300);; 2-Oxocarboxylic acid metabolism (ko01210);; Biosynthesis of amino acids (ko01230)	[E]	Amino acid transport and metabolism	Amino acid kinase family;; ACT domain	Aspartokinase 2, chloroplastic (Precursor) GN=MUA22.6 OS=Arabidopsis thaliana (Mouse-ear cress) PE=1 SV=2	--	--	hypothetical protein PRUPE_ppa003561mg [Prunus persica]
CSA016550	0.567659	5.11499	1.90395e-06	3.15595	up	[H]	Coenzyme transport and metabolism	Molecular Function: methionine adenosyltransferase activity (GO:0004478);; Molecular Function: iron ion binding (GO:0005506);; Molecular Function: copper ion binding (GO:0005507);; Molecular Function: ATP binding (GO:0005524);; Cellular Component: cytosol (GO:0005829);; Cellular Component: plasma membrane (GO:0005886);; Biological Process: S-adenosylmethionine biosynthetic process (GO:0006556);; …	K00789|0|rcu:RCOM_1354270|s-adenosylmethionine synthetase, putative (EC:2.5.1.6); K00789 S-adenosylmethionine synthetase [EC:2.5.1.6] (A)	Cysteine and methionine metabolism (ko00270);; Biosynthesis of amino acids (ko01230)	[H]	Coenzyme transport and metabolism	S-adenosylmethionine synthetase, C-terminal domain;; S-adenosylmethionine synthetase, central domain;; S-adenosylmethionine synthetase, N-terminal domain	S-adenosylmethionine synthase 2 GN=SAM2 OS=Actinidia chinensis (Kiwi) PE=2 SV=1	--	--	PREDICTED: S-adenosylmethionine synthase 3 [Sesamum indicum]
CSA031781	159.607	465.031	0.000912634	1.48006	up	[H]	Coenzyme transport and metabolism	Molecular Function: adenosylhomocysteinase activity (GO:0004013);; Biological Process: one-carbon metabolic process (GO:0006730);;	K01251|0|rcu:RCOM_0523500|adenosylhomocysteinase, putative (EC:3.3.1.1); K01251 adenosylhomocysteinase [EC:3.3.1.1] (A)	Cysteine and methionine metabolism (ko00270)	[H]	Coenzyme transport and metabolism	S-adenosyl-L-homocysteine hydrolase;; S-adenosyl-L-homocysteine hydrolase, NAD binding domain;; D-isomer specific 2-hydroxyacid dehydrogenase, NAD binding domain;; Acetohydroxy acid isomeroreductase, catalytic domain	Adenosylhomocysteinase GN=SAHH OS=Medicago sativa (Alfalfa) PE=2 SV=1	--	--	S-adenosyl-l-homocysteine hydrolase A [Populus tomentosa]
CSA035988	0.406232	6.53254	2.26536e-06	3.91886	up	[E]	Amino acid transport and metabolism	Molecular Function: cystathionine gamma-synthase activity (GO:0003962);; Cellular Component: cytosol (GO:0005829);; Biological Process: one-carbon metabolic process (GO:0006730);; Molecular Function: methionine gamma-lyase activity (GO:0018826);; Biological Process: methionine catabolic process via 2-oxobutanoate (GO:0019458);; Molecular Function: pyridoxal phosphate binding (GO:0030170);; Biolog…	K01761|0|tcc:TCM_015649|Methionine gamma-lyase; K01761 methionine-gamma-lyase [EC:4.4.1.11] (A)	Cysteine and methionine metabolism (ko00270);; Selenocompound metabolism (ko00450)	[E]	Amino acid transport and metabolism	Cys/Met metabolism PLP-dependent enzyme;; Aminotransferase class I and II;; Aminotransferase class-V	Methionine gamma-lyase GN=MGL OS=Arabidopsis thaliana (Mouse-ear cress) PE=1 SV=1	--	--	PREDICTED: methionine gamma-lyase [Sesamum indicum]
CSA025920	7.13598	15.6685	0.000793119	1.16003	up	[E]	Amino acid transport and metabolism	--	K00928|0|pper:PRUPE_ppa003561mg|hypothetical protein; K00928 aspartate kinase [EC:2.7.2.4] (A)	Glycine, serine and threonine metabolism (ko00260);; Cysteine and methionine metabolism (ko00270);; Lysine biosynthesis (ko00300);; 2-Oxocarboxylic acid metabolism (ko01210);; Biosynthesis of amino acids (ko01230)	[E]	Amino acid transport and metabolism	Amino acid kinase family;; ACT domain;; ACT domain	Aspartokinase 2, chloroplastic (Precursor) GN=MUA22.6 OS=Arabidopsis thaliana (Mouse-ear cress) PE=1 SV=2	--	--	hypothetical protein PRUPE_ppa003561mg [Prunus persica]
CSA024317	54.0171	23.4047	5.43025e-05	-1.23586	down	[R]	General function prediction only	Biological Process: ethylene biosynthetic process (GO:0009693);; Molecular Function: 1-aminocyclopropane-1-carboxylate oxidase activity (GO:0009815);; Biological Process: fruit ripening (GO:0009835);; Molecular Function: oxidoreductase activity, acting on paired donors, with incorporation or reduction of molecular oxygen, 2-oxoglutarate as one donor, and incorporation of one atom each of oxygen i…	K05933|0|pop:POPTR_0004s00460g|aminocyclopropane carboxylate oxidase family protein; K05933 aminocyclopropanecarboxylate oxidase [EC:1.14.17.4] (A)	Cysteine and methionine metabolism (ko00270)	[QR]	Secondary metabolites biosynthesis, transport and catabolism;; General function prediction only	2OG-Fe(II) oxygenase superfamily;; non-haem dioxygenase in morphine synthesis N-terminal	1-aminocyclopropane-1-carboxylate oxidase GN=ACO OS=Actinidia deliciosa (Kiwi) PE=2 SV=1	--	--	ACC oxidase 6 [Actinidia chinensis]
Tea_newGene_3629	2.6311	18.9075	0.00398688	2.62394	up	[E]	Amino acid transport and metabolism	Molecular Function: spermidine synthase activity (GO:0004766);; Molecular Function: protein binding (GO:0005515);; Cellular Component: nucleus (GO:0005634);; Cellular Component: cytoplasm (GO:0005737);; Biological Process: polyamine biosynthetic process (GO:0006596);; Molecular Function: spermine synthase activity (GO:0016768);; Biological Process: defense response to bacterium (GO:0042742);;	K00797|2.66093e-28|gmx:100816988|spermine synthase-like; K00797 spermidine synthase [EC:2.5.1.16] (A)	Cysteine and methionine metabolism (ko00270);; Arginine and proline metabolism (ko00330);; beta-Alanine metabolism (ko00410);; Glutathione metabolism (ko00480)	[E]	Amino acid transport and metabolism	Spermine/spermidine synthase	Spermine synthase GN=MFH8.5 OS=Arabidopsis thaliana (Mouse-ear cress) PE=1 SV=1	E	Amino acid transport and metabolism	unnamed protein product [Thellungiella halophila]
Tea_newGene_6550	3.04893	8.9775	0.00710665	1.61141	up	[E]	Amino acid transport and metabolism	--	K00928|2.32679e-50|tcc:TCM_017337|Aspartate kinase 3 isoform 1; K00928 aspartate kinase [EC:2.7.2.4] (A)	Glycine, serine and threonine metabolism (ko00260);; Cysteine and methionine metabolism (ko00270);; Lysine biosynthesis (ko00300);; 2-Oxocarboxylic acid metabolism (ko01210);; Biosynthesis of amino acids (ko01230)	[E]	Amino acid transport and metabolism	--	Aspartokinase 3, chloroplastic (Precursor) OS=Arabidopsis thaliana (Mouse-ear cress) PE=1 SV=1	E	Amino acid transport and metabolism	Aspartate kinase 3 isoform 3 [Theobroma cacao]
CSA010985	14.1862	37.5701	1.26656e-05	1.38487	up	[E]	Amino acid transport and metabolism	Molecular Function: 5-methyltetrahydropteroyltriglutamate-homocysteine S-methyltransferase activity (GO:0003871);; Molecular Function: copper ion binding (GO:0005507);; Cellular Component: peroxisome (GO:0005777);; Cellular Component: cytosol (GO:0005829);; Cellular Component: plasma membrane (GO:0005886);; Molecular Function: zinc ion binding (GO:0008270);; Molecular Function: methionine synthas…	K00549|0|pper:PRUPE_ppa001783mg|hypothetical protein; K00549 5-methyltetrahydropteroyltriglutamate--homocysteine methyltransferase [EC:2.1.1.14] (A)	Cysteine and methionine metabolism (ko00270);; Selenocompound metabolism (ko00450);; Biosynthesis of amino acids (ko01230)	[E]	Amino acid transport and metabolism	Cobalamin-independent synthase, N-terminal domain;; Cobalamin-independent synthase, Catalytic domain	5-methyltetrahydropteroyltriglutamate--homocysteine methyltransferase GN=METE OS=Catharanthus roseus (Madagascar periwinkle) PE=2 SV=1	--	--	methionine synthase [Camellia sinensis]
CSA021592	0.357419	7.05383	1.19612e-05	4.46025	up	[C]	Energy production and conversion	Molecular Function: nucleotide binding (GO:0000166);; Biological Process: tricarboxylic acid cycle (GO:0006099);; Biological Process: malate metabolic process (GO:0006108);; Cellular Component: membrane (GO:0016020);; Molecular Function: L-malate dehydrogenase activity (GO:0030060);; Biological Process: cellular carbohydrate metabolic process (GO:0044262);;	K00025|0|tcc:TCM_005626|Lactate/malate dehydrogenase family protein isoform 1; K00025 malate dehydrogenase [EC:1.1.1.37] (A)	Citrate cycle (TCA cycle) (ko00020);; Cysteine and methionine metabolism (ko00270);; Pyruvate metabolism (ko00620);; Glyoxylate and dicarboxylate metabolism (ko00630);; Carbon fixation in photosynthetic organisms (ko00710);; Carbon metabolism (ko01200)	[C]	Energy production and conversion	lactate/malate dehydrogenase, alpha/beta C-terminal domain;; lactate/malate dehydrogenase, NAD binding domain	Malate dehydrogenase, cytoplasmic OS=Zea mays (Maize) PE=1 SV=2	--	--	PREDICTED: malate dehydrogenase, cytoplasmic-like isoform X3 [Nicotiana tomentosiformis]
CSA029628	29.8004	78.7625	0.0152856	1.04541	up	--	--	Molecular Function: adenosylmethionine decarboxylase activity (GO:0004014);; Biological Process: S-adenosylmethioninamine biosynthetic process (GO:0006557);; Biological Process: spermine biosynthetic process (GO:0006597);; Biological Process: spermidine biosynthetic process (GO:0008295);; Molecular Function: arginine decarboxylase activity (GO:0008792);;	K01611|0|vvi:100265287|SAMDC; S-adenosyl-L-methionine decarboxylase; K01611 S-adenosylmethionine decarboxylase [EC:4.1.1.50] (A)	Cysteine and methionine metabolism (ko00270);; Arginine and proline metabolism (ko00330)	[T]	Signal transduction mechanisms	Adenosylmethionine decarboxylase	S-adenosylmethionine decarboxylase beta chain (Precursor) GN=SAMDC OS=Ipomoea nil (Japanese morning glory) PE=3 SV=1	--	--	S-adenosylmethionine decarboxylase [Camellia sinensis]
CSA031626	19.3265	55.5849	4.59162e-06	1.46023	up	[E]	Amino acid transport and metabolism	Molecular Function: N-acetyl-gamma-glutamyl-phosphate reductase activity (GO:0003942);; Molecular Function: aspartate-semialdehyde dehydrogenase activity (GO:0004073);; Cellular Component: mitochondrion (GO:0005739);; Biological Process: purine nucleotide biosynthetic process (GO:0006164);; Biological Process: methionine biosynthetic process (GO:0009086);; Biological Process: threonine biosynthet…	K00133|0|vvi:100245641|aspartate-semialdehyde dehydrogenase; K00133 aspartate-semialdehyde dehydrogenase [EC:1.2.1.11] (A)	Glycine, serine and threonine metabolism (ko00260);; Cysteine and methionine metabolism (ko00270);; Lysine biosynthesis (ko00300);; 2-Oxocarboxylic acid metabolism (ko01210);; Biosynthesis of amino acids (ko01230)	[E]	Amino acid transport and metabolism	Semialdehyde dehydrogenase, dimerisation domain;; Semialdehyde dehydrogenase, NAD binding domain	--	--	--	PREDICTED: aspartate-semialdehyde dehydrogenase [Vitis vinifera]
CSA033068	1.56947	13.0599	0.000109684	3.07121	up	[E]	Amino acid transport and metabolism	Molecular Function: S-adenosylmethionine-homocysteine S-methyltransferase activity (GO:0008898);; Biological Process: methionine biosynthetic process (GO:0009086);; Biological Process: methylation (GO:0032259);; Biological Process: S-methylmethionine cycle (GO:0033528);;	K00547|1.1036e-152|rcu:RCOM_0646290|5-methyltetrahydrofolate:homocysteine methyltransferase, putative (EC:2.1.1.10); K00547 homocysteine S-methyltransferase [EC:2.1.1.10] (A)	Cysteine and methionine metabolism (ko00270)	[E]	Amino acid transport and metabolism	Homocysteine S-methyltransferase	Homocysteine S-methyltransferase 2 GN=HMT-2 OS=Arabidopsis thaliana (Mouse-ear cress) PE=1 SV=1	--	--	PREDICTED: homocysteine S-methyltransferase 2-like [Nicotiana sylvestris]
CSA004426	0.804644	2.24407	0.0191007	1.45874	up	[H]	Coenzyme transport and metabolism	Molecular Function: adenosylhomocysteinase activity (GO:0004013);; Molecular Function: copper ion binding (GO:0005507);; Cellular Component: vacuole (GO:0005773);; Cellular Component: plasma membrane (GO:0005886);; Biological Process: methylation-dependent chromatin silencing (GO:0006346);; Biological Process: one-carbon metabolic process (GO:0006730);; Biological Process: posttranscriptional gen…	K01251|0|pop:POPTR_0001s32780g|POPTRDRAFT_707148; adenosylhomocysteinase family protein; K01251 adenosylhomocysteinase [EC:3.3.1.1] (A)	Cysteine and methionine metabolism (ko00270)	[H]	Coenzyme transport and metabolism	S-adenosyl-L-homocysteine hydrolase;; S-adenosyl-L-homocysteine hydrolase, NAD binding domain;; D-isomer specific 2-hydroxyacid dehydrogenase, NAD binding domain;; Acetohydroxy acid isomeroreductase, catalytic domain	Adenosylhomocysteinase 2 GN=SAHH2 OS=Arabidopsis thaliana (Mouse-ear cress) PE=1 SV=1	--	--	S-adenosyl-L-homocysteine hydrolase [Populus tomentosa]
CSA026696	98.6507	452.065	6.3142e-07	2.18836	up	[E]	Amino acid transport and metabolism	Molecular Function: 5-methyltetrahydropteroyltriglutamate-homocysteine S-methyltransferase activity (GO:0003871);; Molecular Function: zinc ion binding (GO:0008270);; Biological Process: methionine biosynthetic process (GO:0009086);; Biological Process: methylation (GO:0032259);;	K00549|0|pper:PRUPE_ppa001783mg|hypothetical protein; K00549 5-methyltetrahydropteroyltriglutamate--homocysteine methyltransferase [EC:2.1.1.14] (A)	Cysteine and methionine metabolism (ko00270);; Selenocompound metabolism (ko00450);; Biosynthesis of amino acids (ko01230)	[E]	Amino acid transport and metabolism	Cobalamin-independent synthase, Catalytic domain;; Cobalamin-independent synthase, N-terminal domain	5-methyltetrahydropteroyltriglutamate--homocysteine methyltransferase GN=METE OS=Catharanthus roseus (Madagascar periwinkle) PE=2 SV=1	--	--	methionine synthase [Camellia sinensis]
CSA005364	333.376	79.6878	3.84551e-10	-2.10063	down	--	--	Molecular Function: iron ion binding (GO:0005506);; Cellular Component: nucleus (GO:0005634);; Cellular Component: cytoplasm (GO:0005737);; Molecular Function: acireductone dioxygenase [iron(II)-requiring] activity (GO:0010309);; Biological Process: L-methionine biosynthetic process from methylthioadenosine (GO:0019509);; Biological Process: oxidation-reduction process (GO:0055114);;	K08967|3.92263e-82|vvi:100232920|SIP; 1,2-dihydroxy-3-keto-5-methylthiopentene dioxygenase 2-like; K08967 1,2-dihydroxy-3-keto-5-methylthiopentene dioxygenase [EC:1.13.11.53 1.13.11.54] (A)	Cysteine and methionine metabolism (ko00270)	[S]	Function unknown	ARD/ARD' family;; Cupin domain;; AraC-like ligand binding domain	1,2-dihydroxy-3-keto-5-methylthiopentene dioxygenase 1 {ECO:0000255|HAMAP-Rule:MF_03154} GN=VIT_05s0020g04070 OS=Vitis vinifera (Grape) PE=3 SV=1	--	--	RecName: Full=1,2-dihydroxy-3-keto-5-methylthiopentene dioxygenase 1; AltName: Full=Acireductone dioxygenase (Fe(2+)-requiring) 1; Short=ARD 1; Short=Fe-ARD 1 [Vitis vinifera]
CSA011128	0.747266	7.07975	0.00019708	3.95909	up	[L]	Replication, recombination and repair	Molecular Function: DNA binding (GO:0003677);; Biological Process: DNA methylation (GO:0006306);; Molecular Function: methyltransferase activity (GO:0008168);;	K00558|5.10813e-57|tcc:TCM_016644|DNA-methyltransferase CMT2; K00558 DNA (cytosine-5)-methyltransferase 1 [EC:2.1.1.37] (A)	Cysteine and methionine metabolism (ko00270)	--	--	C-5 cytosine-specific DNA methylase	DNA (cytosine-5)-methyltransferase CMT2 GN=CMT2 OS=Arabidopsis thaliana (Mouse-ear cress) PE=2 SV=3	--	--	DNA-methyltransferase CMT2 [Theobroma cacao]
CSA021548	78.6185	37.0413	0.00351012	-1.01301	down	[E]	Amino acid transport and metabolism	Molecular Function: glycine hydroxymethyltransferase activity (GO:0004372);; Cellular Component: nucleus (GO:0005634);; Cellular Component: mitochondrial respiratory chain complex I (GO:0005747);; Cellular Component: mitochondrial matrix (GO:0005759);; Cellular Component: plasma membrane (GO:0005886);; Biological Process: L-serine metabolic process (GO:0006563);; Molecular Function: methyltransfe…	K00600|0|ath:AT5G26780|SHM2; serine hydroxymethyltransferase 2; K00600 glycine hydroxymethyltransferase [EC:2.1.2.1] (A)	Glycine, serine and threonine metabolism (ko00260);; Cyanoamino acid metabolism (ko00460);; Glyoxylate and dicarboxylate metabolism (ko00630);; One carbon pool by folate (ko00670);; Carbon metabolism (ko01200);; Biosynthesis of amino acids (ko01230)	[E]	Amino acid transport and metabolism	Serine hydroxymethyltransferase	Serine hydroxymethyltransferase 2, mitochondrial (Precursor) OS=Flaveria pringlei PE=2 SV=1	--	--	hypothetical protein POPTR_0008s00350g [Populus trichocarpa]
CSA015998	5.33375	13.6608	2.94659e-05	1.36627	up	[Q]	Secondary metabolites biosynthesis, transport and catabolism	Molecular Function: copper ion binding (GO:0005507);; Cellular Component: peroxisome (GO:0005777);; Molecular Function: primary amine oxidase activity (GO:0008131);; Biological Process: amine metabolic process (GO:0009308);; Molecular Function: quinone binding (GO:0048038);; Biological Process: oxidation-reduction process (GO:0055114);;	K00276|0|pop:POPTR_0012s08630g|POPTRDRAFT_570122; hypothetical protein; K00276 primary-amine oxidase [EC:1.4.3.21] (A)	Glycine, serine and threonine metabolism (ko00260);; Tyrosine metabolism (ko00350);; Phenylalanine metabolism (ko00360);; beta-Alanine metabolism (ko00410);; Isoquinoline alkaloid biosynthesis (ko00950);; Tropane, piperidine and pyridine alkaloid biosynthesis (ko00960)	[Q]	Secondary metabolites biosynthesis, transport and catabolism	Copper amine oxidase, enzyme domain;; Copper amine oxidase, N3 domain;; Copper amine oxidase, N2 domain	Primary amine oxidase (Precursor) OS=Pisum sativum (Garden pea) PE=1 SV=1	--	--	Putative primary amine oxidase 2 [Morus notabilis]
CSA006283	3.42767	12.1705	6.15055e-05	1.78817	up	[E]	Amino acid transport and metabolism	Molecular Function: aspartate kinase activity (GO:0004072);; Biological Process: cellular amino acid biosynthetic process (GO:0008652);; Biological Process: phosphorylation (GO:0016310);; Molecular Function: amino acid binding (GO:0016597);;	K00928|0|pper:PRUPE_ppa003561mg|hypothetical protein; K00928 aspartate kinase [EC:2.7.2.4] (A)	Glycine, serine and threonine metabolism (ko00260);; Cysteine and methionine metabolism (ko00270);; Lysine biosynthesis (ko00300);; 2-Oxocarboxylic acid metabolism (ko01210);; Biosynthesis of amino acids (ko01230)	[E]	Amino acid transport and metabolism	Amino acid kinase family;; ACT domain	Aspartokinase 2, chloroplastic (Precursor) GN=MUA22.6 OS=Arabidopsis thaliana (Mouse-ear cress) PE=1 SV=2	--	--	hypothetical protein PRUPE_ppa003561mg [Prunus persica]
CSA032875	7.62071	21.6603	3.17815e-07	1.50117	up	[Q]	Secondary metabolites biosynthesis, transport and catabolism	Molecular Function: copper ion binding (GO:0005507);; Molecular Function: primary amine oxidase activity (GO:0008131);; Biological Process: amine metabolic process (GO:0009308);; Molecular Function: quinone binding (GO:0048038);; Biological Process: oxidation-reduction process (GO:0055114);;	K00276|0|vvi:100249520|copper amine oxidase 1; K00276 primary-amine oxidase [EC:1.4.3.21] (A)	Glycine, serine and threonine metabolism (ko00260);; Tyrosine metabolism (ko00350);; Phenylalanine metabolism (ko00360);; beta-Alanine metabolism (ko00410);; Isoquinoline alkaloid biosynthesis (ko00950);; Tropane, piperidine and pyridine alkaloid biosynthesis (ko00960)	[Q]	Secondary metabolites biosynthesis, transport and catabolism	Copper amine oxidase, enzyme domain;; Copper amine oxidase, N3 domain;; Copper amine oxidase, N2 domain	Primary amine oxidase (Precursor) OS=Pisum sativum (Garden pea) PE=1 SV=1	--	--	copper methylamine oxidase-like protein [Camellia sinensis]
CSA015927	3.66519	8.31609	0.00220987	1.36819	up	[Q]	Secondary metabolites biosynthesis, transport and catabolism	Biological Process: metabolic process (GO:0008152);; Molecular Function: oxidoreductase activity (GO:0016491);; Molecular Function: metal ion binding (GO:0046872);;	K00276|0|vvi:100251211|primary amine oxidase; K00276 primary-amine oxidase [EC:1.4.3.21] (A)	Glycine, serine and threonine metabolism (ko00260);; Tyrosine metabolism (ko00350);; Phenylalanine metabolism (ko00360);; beta-Alanine metabolism (ko00410);; Isoquinoline alkaloid biosynthesis (ko00950);; Tropane, piperidine and pyridine alkaloid biosynthesis (ko00960)	[Q]	Secondary metabolites biosynthesis, transport and catabolism	Copper amine oxidase, enzyme domain;; Copper amine oxidase, N3 domain	Primary amine oxidase (Precursor) OS=Pisum sativum (Garden pea) PE=1 SV=1	--	--	PREDICTED: primary amine oxidase isoform X2 [Vitis vinifera]
CSA025920	7.13598	15.6685	0.000793119	1.16003	up	[E]	Amino acid transport and metabolism	--	K00928|0|pper:PRUPE_ppa003561mg|hypothetical protein; K00928 aspartate kinase [EC:2.7.2.4] (A)	Glycine, serine and threonine metabolism (ko00260);; Cysteine and methionine metabolism (ko00270);; Lysine biosynthesis (ko00300);; 2-Oxocarboxylic acid metabolism (ko01210);; Biosynthesis of amino acids (ko01230)	[E]	Amino acid transport and metabolism	Amino acid kinase family;; ACT domain;; ACT domain	Aspartokinase 2, chloroplastic (Precursor) GN=MUA22.6 OS=Arabidopsis thaliana (Mouse-ear cress) PE=1 SV=2	--	--	hypothetical protein PRUPE_ppa003561mg [Prunus persica]
CSA022821	3.64329	20.4875	3.90976e-08	2.45016	up	[E]	Amino acid transport and metabolism	Molecular Function: glycine hydroxymethyltransferase activity (GO:0004372);; Biological Process: glycine metabolic process (GO:0006544);; Biological Process: L-serine metabolic process (GO:0006563);; Molecular Function: methyltransferase activity (GO:0008168);; Molecular Function: pyridoxal phosphate binding (GO:0030170);; Biological Process: methylation (GO:0032259);; Biological Process: tetrahy…	K00600|0|cmo:103496952|6F11; serine hydroxymethyltransferase 4; K00600 glycine hydroxymethyltransferase [EC:2.1.2.1] (A)	Glycine, serine and threonine metabolism (ko00260);; Cyanoamino acid metabolism (ko00460);; Glyoxylate and dicarboxylate metabolism (ko00630);; One carbon pool by folate (ko00670);; Carbon metabolism (ko01200);; Biosynthesis of amino acids (ko01230)	[E]	Amino acid transport and metabolism	Serine hydroxymethyltransferase	Serine hydroxymethyltransferase 4 OS=Arabidopsis thaliana (Mouse-ear cress) PE=1 SV=1	--	--	hypothetical protein MIMGU_mgv1a005792mg [Erythranthe guttata]
CSA022187	6.38284	32.1606	2.82848e-13	2.3477	up	[G]	Carbohydrate transport and metabolism	Molecular Function: phosphoglycerate mutase activity (GO:0004619);; Biological Process: glycolytic process (GO:0006096);;	K01834|4.09799e-141|pper:PRUPE_ppa008103mg|hypothetical protein; K01834 2,3-bisphosphoglycerate-dependent phosphoglycerate mutase [EC:5.4.2.11] (A)	Glycolysis / Gluconeogenesis (ko00010);; Glycine, serine and threonine metabolism (ko00260);; Carbon metabolism (ko01200);; Biosynthesis of amino acids (ko01230)	[G]	Carbohydrate transport and metabolism	Histidine phosphatase superfamily (branch 1)	--	--	--	PREDICTED: phosphoglycerate mutase [Sesamum indicum]
Tea_newGene_15642	2.38707	7.25037	0.0115535	1.60236	up	--	--	Cellular Component: mitochondrion (GO:0005739);; Cellular Component: plasma membrane (GO:0005886);; Biological Process: metabolic process (GO:0008152);; Molecular Function: zinc ion binding (GO:0008270);; Molecular Function: transaminase activity (GO:0008483);; Molecular Function: pyridoxal phosphate binding (GO:0030170);; Biological Process: response to cadmium ion (GO:0046686);;	K00827|8.71047e-18|brp:103835108|alanine--glyoxylate aminotransferase 2 homolog 1, mitochondrial; K00827 alanine-glyoxylate transaminase / (R)-3-amino-2-methylpropionate-pyruvate transaminase [EC:2.6.1.44 2.6.1.40] (A)	Alanine, aspartate and glutamate metabolism (ko00250);; Glycine, serine and threonine metabolism (ko00260)	[E]	Amino acid transport and metabolism	--	Alanine--glyoxylate aminotransferase 2 homolog 1, mitochondrial (Precursor) GN=AGT2 OS=Arabidopsis thaliana (Mouse-ear cress) PE=2 SV=1	E	Amino acid transport and metabolism	PREDICTED: alanine--glyoxylate aminotransferase 2 homolog 1, mitochondrial [Nelumbo nucifera]
CSA012363	2.50861	0.814858	0.00734115	-1.67831	down	[E]	Amino acid transport and metabolism	Biological Process: metabolic process (GO:0008152);; Molecular Function: alanine-glyoxylate transaminase activity (GO:0008453);; Molecular Function: pyridoxal phosphate binding (GO:0030170);;	K00827|0|tcc:TCM_019765|Pyrimidine 4 isoform 1; K00827 alanine-glyoxylate transaminase / (R)-3-amino-2-methylpropionate-pyruvate transaminase [EC:2.6.1.44 2.6.1.40] (A)	Alanine, aspartate and glutamate metabolism (ko00250);; Glycine, serine and threonine metabolism (ko00260)	[E]	Amino acid transport and metabolism	Aminotransferase class-III	Alanine--glyoxylate aminotransferase 2 homolog 3, mitochondrial (Precursor) GN=At3g08860 OS=Arabidopsis thaliana (Mouse-ear cress) PE=2 SV=1	--	--	PREDICTED: alanine--glyoxylate aminotransferase 2 homolog 3, mitochondrial [Sesamum indicum]
CSA005241	53.5104	123.26	0.00381133	1.15778	up	[HE]	Coenzyme transport and metabolism;; Amino acid transport and metabolism	Molecular Function: O-phospho-L-serine:2-oxoglutarate aminotransferase activity (GO:0004648);; Biological Process: L-serine biosynthetic process (GO:0006564);; Molecular Function: pyridoxal phosphate binding (GO:0030170);;	K00831|0|vvi:100854216|phosphoserine aminotransferase 2, chloroplastic-like; K00831 phosphoserine aminotransferase [EC:2.6.1.52] (A)	Glycine, serine and threonine metabolism (ko00260);; Vitamin B6 metabolism (ko00750);; Carbon metabolism (ko01200);; Biosynthesis of amino acids (ko01230)	[HE]	Coenzyme transport and metabolism;; Amino acid transport and metabolism	Aminotransferase class-V	Phosphoserine aminotransferase 1, chloroplastic (Precursor) GN=PSAT1 OS=Arabidopsis thaliana (Mouse-ear cress) PE=1 SV=1	--	--	PREDICTED: phosphoserine aminotransferase 2, chloroplastic-like, partial [Vitis vinifera]
CSA009339	40.3136	100.218	0.00700805	1.27241	up	[Q]	Secondary metabolites biosynthesis, transport and catabolism	Molecular Function: copper ion binding (GO:0005507);; Molecular Function: primary amine oxidase activity (GO:0008131);; Biological Process: amine metabolic process (GO:0009308);; Molecular Function: quinone binding (GO:0048038);; Biological Process: oxidation-reduction process (GO:0055114);;	K00276|1.06875e-118|vvi:100244323|primary amine oxidase; K00276 primary-amine oxidase [EC:1.4.3.21] (A)	Glycine, serine and threonine metabolism (ko00260);; Tyrosine metabolism (ko00350);; Phenylalanine metabolism (ko00360);; beta-Alanine metabolism (ko00410);; Isoquinoline alkaloid biosynthesis (ko00950);; Tropane, piperidine and pyridine alkaloid biosynthesis (ko00960)	[Q]	Secondary metabolites biosynthesis, transport and catabolism	Copper amine oxidase, enzyme domain	Primary amine oxidase (Precursor) OS=Pisum sativum (Garden pea) PE=1 SV=1	--	--	hypothetical protein VITISV_029120 [Vitis vinifera]
CSA016221	0.137267	2.9367	2.87304e-12	4.62542	up	[Q]	Secondary metabolites biosynthesis, transport and catabolism	Molecular Function: protein kinase activity (GO:0004672);; Molecular Function: copper ion binding (GO:0005507);; Cellular Component: cell wall (GO:0005618);; Molecular Function: primary amine oxidase activity (GO:0008131);; Biological Process: amine metabolic process (GO:0009308);; Biological Process: plant-type secondary cell wall biogenesis (GO:0009834);; Molecular Function: quinone binding (GO…	K00276|0|pper:PRUPE_ppa002675mg|hypothetical protein; K00276 primary-amine oxidase [EC:1.4.3.21] (A)	Glycine, serine and threonine metabolism (ko00260);; Tyrosine metabolism (ko00350);; Phenylalanine metabolism (ko00360);; beta-Alanine metabolism (ko00410);; Isoquinoline alkaloid biosynthesis (ko00950);; Tropane, piperidine and pyridine alkaloid biosynthesis (ko00960)	[Q]	Secondary metabolites biosynthesis, transport and catabolism	Copper amine oxidase, enzyme domain;; Copper amine oxidase, N3 domain;; Copper amine oxidase, N2 domain	Primary amine oxidase (Precursor) OS=Pisum sativum (Garden pea) PE=1 SV=1	--	--	hypothetical protein PRUPE_ppa002675mg [Prunus persica]
CSA009889	92.3327	245.215	2.21047e-05	1.34623	up	[E]	Amino acid transport and metabolism	Molecular Function: glycine hydroxymethyltransferase activity (GO:0004372);; Cellular Component: plasma membrane (GO:0005886);; Biological Process: glycine metabolic process (GO:0006544);; Biological Process: L-serine metabolic process (GO:0006563);; Molecular Function: methyltransferase activity (GO:0008168);; Biological Process: pollen development (GO:0009555);; Biological Process: polar nucleu…	K00600|0|vvi:100248779|serine hydroxymethyltransferase 4; K00600 glycine hydroxymethyltransferase [EC:2.1.2.1] (A)	Glycine, serine and threonine metabolism (ko00260);; Cyanoamino acid metabolism (ko00460);; Glyoxylate and dicarboxylate metabolism (ko00630);; One carbon pool by folate (ko00670);; Carbon metabolism (ko01200);; Biosynthesis of amino acids (ko01230)	[E]	Amino acid transport and metabolism	Serine hydroxymethyltransferase	Serine hydroxymethyltransferase 4 OS=Arabidopsis thaliana (Mouse-ear cress) PE=1 SV=1	--	--	PREDICTED: serine hydroxymethyltransferase 4 [Sesamum indicum]
CSA023930	0.696365	3.50451	0.00626169	2.33034	up	[E]	Amino acid transport and metabolism	Biological Process: metabolic process (GO:0008152);; Molecular Function: transaminase activity (GO:0008483);; Molecular Function: pyridoxal phosphate binding (GO:0030170);;	K00827|0|vvi:100258727|alanine--glyoxylate aminotransferase 2 homolog 3, mitochondrial-like; K00827 alanine-glyoxylate transaminase / (R)-3-amino-2-methylpropionate-pyruvate transaminase [EC:2.6.1.44 2.6.1.40] (A)	Alanine, aspartate and glutamate metabolism (ko00250);; Glycine, serine and threonine metabolism (ko00260)	[E]	Amino acid transport and metabolism	Aminotransferase class-III	Alanine--glyoxylate aminotransferase 2 homolog 3, mitochondrial (Precursor) GN=At3g08860 OS=Arabidopsis thaliana (Mouse-ear cress) PE=2 SV=1	--	--	PREDICTED: alanine--glyoxylate aminotransferase 2 homolog 3, mitochondrial-like [Vitis vinifera]
CSA031626	19.3265	55.5849	4.59162e-06	1.46023	up	[E]	Amino acid transport and metabolism	Molecular Function: N-acetyl-gamma-glutamyl-phosphate reductase activity (GO:0003942);; Molecular Function: aspartate-semialdehyde dehydrogenase activity (GO:0004073);; Cellular Component: mitochondrion (GO:0005739);; Biological Process: purine nucleotide biosynthetic process (GO:0006164);; Biological Process: methionine biosynthetic process (GO:0009086);; Biological Process: threonine biosynthet…	K00133|0|vvi:100245641|aspartate-semialdehyde dehydrogenase; K00133 aspartate-semialdehyde dehydrogenase [EC:1.2.1.11] (A)	Glycine, serine and threonine metabolism (ko00260);; Cysteine and methionine metabolism (ko00270);; Lysine biosynthesis (ko00300);; 2-Oxocarboxylic acid metabolism (ko01210);; Biosynthesis of amino acids (ko01230)	[E]	Amino acid transport and metabolism	Semialdehyde dehydrogenase, dimerisation domain;; Semialdehyde dehydrogenase, NAD binding domain	--	--	--	PREDICTED: aspartate-semialdehyde dehydrogenase [Vitis vinifera]
CSA029151	19.1514	103.279	3.39035e-16	2.42541	up	[HE]	Coenzyme transport and metabolism;; Amino acid transport and metabolism	Molecular Function: phosphoglycerate dehydrogenase activity (GO:0004617);; Cellular Component: nucleus (GO:0005634);; Cellular Component: cytosol (GO:0005829);; Biological Process: L-serine biosynthetic process (GO:0006564);; Biological Process: tryptophan catabolic process (GO:0006569);; Biological Process: protein targeting to membrane (GO:0006612);; Cellular Component: chloroplast stroma (GO:0…	K00058|0|sot:102580248|d-3-phosphoglycerate dehydrogenase, chloroplastic-like; K00058 D-3-phosphoglycerate dehydrogenase [EC:1.1.1.95] (A)	Glycine, serine and threonine metabolism (ko00260);; Carbon metabolism (ko01200);; Biosynthesis of amino acids (ko01230)	[E]	Amino acid transport and metabolism	D-isomer specific 2-hydroxyacid dehydrogenase, NAD binding domain;; ACT domain	D-3-phosphoglycerate dehydrogenase 2, chloroplastic (Precursor) GN=F11A6.8 OS=Arabidopsis thaliana (Mouse-ear cress) PE=1 SV=2	--	--	unnamed protein product [Coffea canephora]
CSA035439	6.98728	41.2612	0.000107114	2.53817	up	[C]	Energy production and conversion	Molecular Function: dihydrolipoyl dehydrogenase activity (GO:0004148);; Cellular Component: nucleolus (GO:0005730);; Cellular Component: mitochondrion (GO:0005739);; Cellular Component: cytosol (GO:0005829);; Biological Process: acetyl-CoA biosynthetic process from pyruvate (GO:0006086);; Molecular Function: electron carrier activity (GO:0009055);; Cellular Component: chloroplast stroma (GO:00095…	K00382|1.10297e-161|sot:102602804|dihydrolipoyl dehydrogenase 2, chloroplastic-like; K00382 dihydrolipoamide dehydrogenase [EC:1.8.1.4] (A)	Glycolysis / Gluconeogenesis (ko00010);; Citrate cycle (TCA cycle) (ko00020);; Glycine, serine and threonine metabolism (ko00260);; Valine, leucine and isoleucine degradation (ko00280);; Pyruvate metabolism (ko00620);; Carbon metabolism (ko01200)	[C]	Energy production and conversion	Pyridine nucleotide-disulphide oxidoreductase;; Pyridine nucleotide-disulphide oxidoreductase;; Glucose inhibited division protein A;; Pyridine nucleotide-disulphide oxidoreductase;; FAD dependent oxidoreductase;; FAD binding domain;; L-lysine 6-monooxygenase (NADPH-requiring)	Dihydrolipoyl dehydrogenase 1, chloroplastic (Precursor) GN=LPD1 OS=Arabidopsis thaliana (Mouse-ear cress) PE=2 SV=1	--	--	PREDICTED: dihydrolipoyl dehydrogenase 2, chloroplastic-like isoform X2 [Nicotiana tomentosiformis]
CSA007784	3.29036	8.41165	0.0312329	1.23177	up	[E]	Amino acid transport and metabolism	Molecular Function: sarcosine oxidase activity (GO:0008115);; Biological Process: tetrahydrofolate metabolic process (GO:0046653);; Biological Process: oxidation-reduction process (GO:0055114);;	K00306|0|pop:POPTR_0018s03430g|POPTRDRAFT_578371; putative sarcosine oxidase family protein; K00306 sarcosine oxidase / L-pipecolate oxidase [EC:1.5.3.1 1.5.3.7] (A)	Glycine, serine and threonine metabolism (ko00260);; Lysine degradation (ko00310);; Peroxisome (ko04146)	[R]	General function prediction only	FAD dependent oxidoreductase;; NAD(P)-binding Rossmann-like domain;; Glucose inhibited division protein A;; Thi4 family	Probable sarcosine oxidase GN=At2g24580 OS=Arabidopsis thaliana (Mouse-ear cress) PE=2 SV=1	--	--	PREDICTED: probable sarcosine oxidase [Vitis vinifera]
CSA024921	291.057	143.429	0.0146233	-1.01092	down	[E]	Amino acid transport and metabolism	Molecular Function: catalytic activity (GO:0003824);; Biological Process: biosynthetic process (GO:0009058);; Molecular Function: pyridoxal phosphate binding (GO:0030170);;	K14272|0|vvi:100261274|AlaT1; K14272 glutamate--glyoxylate aminotransferase [EC:2.6.1.4 2.6.1.2 2.6.1.44 2.6.1.-] (A)	Alanine, aspartate and glutamate metabolism (ko00250);; Glycine, serine and threonine metabolism (ko00260);; Glyoxylate and dicarboxylate metabolism (ko00630);; Carbon fixation in photosynthetic organisms (ko00710);; Carbon metabolism (ko01200);; 2-Oxocarboxylic acid metabolism (ko01210);; Biosynthesis of amino acids (ko01230)	[E]	Amino acid transport and metabolism	Aminotransferase class I and II	Glutamate--glyoxylate aminotransferase 2 OS=Arabidopsis thaliana (Mouse-ear cress) PE=1 SV=1	--	--	uncharacterized protein LOC100261274 [Vitis vinifera]
CSA028668	0.191285	5.32623	1.45025e-15	4.86635	up	[E]	Amino acid transport and metabolism	Cellular Component: cytosol (GO:0005829);; Cellular Component: plasma membrane (GO:0005886);; Biological Process: cellular amino acid metabolic process (GO:0006520);; Biological Process: ethanolamine metabolic process (GO:0006580);; Biological Process: embryo development ending in seed dormancy (GO:0009793);; Molecular Function: carboxy-lyase activity (GO:0016831);; Molecular Function: pyridoxal …	K01590|0|fve:101301923|histidine decarboxylase-like; K01590 histidine decarboxylase [EC:4.1.1.22] (A)	Histidine metabolism (ko00340)	[E]	Amino acid transport and metabolism	Pyridoxal-dependent decarboxylase conserved domain	Serine decarboxylase GN=F2J6.7 OS=Arabidopsis thaliana (Mouse-ear cress) PE=1 SV=1	--	--	PREDICTED: serine decarboxylase-like [Sesamum indicum]
CSA006283	3.42767	12.1705	6.15055e-05	1.78817	up	[E]	Amino acid transport and metabolism	Molecular Function: aspartate kinase activity (GO:0004072);; Biological Process: cellular amino acid biosynthetic process (GO:0008652);; Biological Process: phosphorylation (GO:0016310);; Molecular Function: amino acid binding (GO:0016597);;	K00928|0|pper:PRUPE_ppa003561mg|hypothetical protein; K00928 aspartate kinase [EC:2.7.2.4] (A)	Glycine, serine and threonine metabolism (ko00260);; Cysteine and methionine metabolism (ko00270);; Lysine biosynthesis (ko00300);; 2-Oxocarboxylic acid metabolism (ko01210);; Biosynthesis of amino acids (ko01230)	[E]	Amino acid transport and metabolism	Amino acid kinase family;; ACT domain	Aspartokinase 2, chloroplastic (Precursor) GN=MUA22.6 OS=Arabidopsis thaliana (Mouse-ear cress) PE=1 SV=2	--	--	hypothetical protein PRUPE_ppa003561mg [Prunus persica]
CSA025920	7.13598	15.6685	0.000793119	1.16003	up	[E]	Amino acid transport and metabolism	--	K00928|0|pper:PRUPE_ppa003561mg|hypothetical protein; K00928 aspartate kinase [EC:2.7.2.4] (A)	Glycine, serine and threonine metabolism (ko00260);; Cysteine and methionine metabolism (ko00270);; Lysine biosynthesis (ko00300);; 2-Oxocarboxylic acid metabolism (ko01210);; Biosynthesis of amino acids (ko01230)	[E]	Amino acid transport and metabolism	Amino acid kinase family;; ACT domain;; ACT domain	Aspartokinase 2, chloroplastic (Precursor) GN=MUA22.6 OS=Arabidopsis thaliana (Mouse-ear cress) PE=1 SV=2	--	--	hypothetical protein PRUPE_ppa003561mg [Prunus persica]
Tea_newGene_6550	3.04893	8.9775	0.00710665	1.61141	up	[E]	Amino acid transport and metabolism	--	K00928|2.32679e-50|tcc:TCM_017337|Aspartate kinase 3 isoform 1; K00928 aspartate kinase [EC:2.7.2.4] (A)	Glycine, serine and threonine metabolism (ko00260);; Cysteine and methionine metabolism (ko00270);; Lysine biosynthesis (ko00300);; 2-Oxocarboxylic acid metabolism (ko01210);; Biosynthesis of amino acids (ko01230)	[E]	Amino acid transport and metabolism	--	Aspartokinase 3, chloroplastic (Precursor) OS=Arabidopsis thaliana (Mouse-ear cress) PE=1 SV=1	E	Amino acid transport and metabolism	Aspartate kinase 3 isoform 3 [Theobroma cacao]
CSA000125	1.24679	1.74266	0.0253738	1.44103	up	[QR]	Secondary metabolites biosynthesis, transport and catabolism;; General function prediction only	--	K18826|2.33702e-108|vvi:100252234|calmodulin-lysine N-methyltransferase; K18826 calmodulin-lysine N-methyltransferase [EC:2.1.1.60] (A)	Lysine degradation (ko00310)	[S]	Function unknown	Putative methyltransferase;; Methyltransferase small domain	--	--	--	hypothetical protein JCGZ_06555 [Jatropha curcas]
CSA029698	0.291822	7.23777	0.0431134	4.78458	up	[R]	General function prediction only	Cellular Component: nucleus (GO:0005634);; Cellular Component: chromosome (GO:0005694);; Molecular Function: zinc ion binding (GO:0008270);; Molecular Function: histone-lysine N-methyltransferase activity (GO:0018024);; Biological Process: histone lysine methylation (GO:0034968);; Molecular Function: histone binding (GO:0042393);;	K11420|1.09752e-139|vvi:100265173|histone-lysine N-methyltransferase, H3 lysine-9 specific SUVH4; K11420 euchromatic histone-lysine N-methyltransferase [EC:2.1.1.43] (A)	Lysine degradation (ko00310)	[BK]	Chromatin structure and dynamics;; Transcription	SET domain;; Pre-SET motif	Histone-lysine N-methyltransferase, H3 lysine-9 specific SUVH4 GN=MAC12.7 OS=Arabidopsis thaliana (Mouse-ear cress) PE=1 SV=2	--	--	PREDICTED: histone-lysine N-methyltransferase, H3 lysine-9 specific SUVH4 [Vitis vinifera]
CSA031613	0.101563	4.96461	0.0323751	6.85647	up	--	--	--	K11420|3.52476e-12|sot:102587095|histone-lysine N-methyltransferase, H3 lysine-9 specific SUVH4-like; K11420 euchromatic histone-lysine N-methyltransferase [EC:2.1.1.43] (A)	Lysine degradation (ko00310)	--	--	--	--	--	--	PREDICTED: histone-lysine N-methyltransferase, H3 lysine-9 specific SUVH4 isoform X2 [Solanum lycopersicum]
Tea_newGene_20064	8.24441	1.63452	8.94778e-05	-2.46446	down	[C]	Energy production and conversion	Molecular Function: dihydrolipoyllysine-residue succinyltransferase activity (GO:0004149);; Cellular Component: mitochondrion (GO:0005739);; Biological Process: tricarboxylic acid cycle (GO:0006099);; Biological Process: response to oxidative stress (GO:0006979);; Molecular Function: zinc ion binding (GO:0008270);; Cellular Component: membrane (GO:0016020);; Cellular Component: cytosolic ribosome…	K00658|2.33317e-61|cic:CICLE_v10008189mg|hypothetical protein; K00658 2-oxoglutarate dehydrogenase E2 component (dihydrolipoamide succinyltransferase) [EC:2.3.1.61] (A)	Citrate cycle (TCA cycle) (ko00020);; Lysine degradation (ko00310);; Carbon metabolism (ko01200)	[C]	Energy production and conversion	Biotin-requiring enzyme	Dihydrolipoyllysine-residue succinyltransferase component of 2-oxoglutarate dehydrogenase complex 2, mitochondrial (Precursor) GN=At4g26910 OS=Arabidopsis thaliana (Mouse-ear cress) PE=2 SV=2	C	Energy production and conversion	PREDICTED: dihydrolipoyllysine-residue succinyltransferase component of 2-oxoglutarate dehydrogenase complex 2, mitochondrial-like [Populus euphratica]
CSA007784	3.29036	8.41165	0.0312329	1.23177	up	[E]	Amino acid transport and metabolism	Molecular Function: sarcosine oxidase activity (GO:0008115);; Biological Process: tetrahydrofolate metabolic process (GO:0046653);; Biological Process: oxidation-reduction process (GO:0055114);;	K00306|0|pop:POPTR_0018s03430g|POPTRDRAFT_578371; putative sarcosine oxidase family protein; K00306 sarcosine oxidase / L-pipecolate oxidase [EC:1.5.3.1 1.5.3.7] (A)	Glycine, serine and threonine metabolism (ko00260);; Lysine degradation (ko00310);; Peroxisome (ko04146)	[R]	General function prediction only	FAD dependent oxidoreductase;; NAD(P)-binding Rossmann-like domain;; Glucose inhibited division protein A;; Thi4 family	Probable sarcosine oxidase GN=At2g24580 OS=Arabidopsis thaliana (Mouse-ear cress) PE=2 SV=1	--	--	PREDICTED: probable sarcosine oxidase [Vitis vinifera]
CSA015998	5.33375	13.6608	2.94659e-05	1.36627	up	[Q]	Secondary metabolites biosynthesis, transport and catabolism	Molecular Function: copper ion binding (GO:0005507);; Cellular Component: peroxisome (GO:0005777);; Molecular Function: primary amine oxidase activity (GO:0008131);; Biological Process: amine metabolic process (GO:0009308);; Molecular Function: quinone binding (GO:0048038);; Biological Process: oxidation-reduction process (GO:0055114);;	K00276|0|pop:POPTR_0012s08630g|POPTRDRAFT_570122; hypothetical protein; K00276 primary-amine oxidase [EC:1.4.3.21] (A)	Glycine, serine and threonine metabolism (ko00260);; Tyrosine metabolism (ko00350);; Phenylalanine metabolism (ko00360);; beta-Alanine metabolism (ko00410);; Isoquinoline alkaloid biosynthesis (ko00950);; Tropane, piperidine and pyridine alkaloid biosynthesis (ko00960)	[Q]	Secondary metabolites biosynthesis, transport and catabolism	Copper amine oxidase, enzyme domain;; Copper amine oxidase, N3 domain;; Copper amine oxidase, N2 domain	Primary amine oxidase (Precursor) OS=Pisum sativum (Garden pea) PE=1 SV=1	--	--	Putative primary amine oxidase 2 [Morus notabilis]
Tea_newGene_6795	5.69001	86.7836	2.87312e-23	3.98363	up	[R]	General function prediction only	Cellular Component: cytosol (GO:0005829);; Biological Process: methylation (GO:0032259);; Molecular Function: caffeoyl-CoA O-methyltransferase activity (GO:0042409);; Biological Process: seed development (GO:0048316);; Molecular Function: trihydroxyferuloyl spermidine O-methyltransferase activity (GO:0080012);; Molecular Function: caffeoyl CoA:S-adenosyl-L-methionine O-methyltransferase activity …	K00588|1.09066e-99|rcu:RCOM_1148460|o-methyltransferase, putative (EC:2.1.1.104); K00588 caffeoyl-CoA O-methyltransferase [EC:2.1.1.104] (A)	Phenylalanine metabolism (ko00360);; Phenylpropanoid biosynthesis (ko00940);; Flavonoid biosynthesis (ko00941);; Stilbenoid, diarylheptanoid and gingerol biosynthesis (ko00945)	[Q]	Secondary metabolites biosynthesis, transport and catabolism	O-methyltransferase;; Methyltransferase domain;; Methyltransferase domain;; Methyltransferase domain	Flavonoid 3&apos;,5&apos;-methyltransferase GN=FAOMT OS=Vitis vinifera (Grape) PE=1 SV=1	Q	Secondary metabolites biosynthesis, transport and catabolism	o-methyltransferase, putative [Ricinus communis]
CSA008527	19.0984	95.6713	2.91669e-13	2.26652	up	--	--	Molecular Function: peroxidase activity (GO:0004601);; Biological Process: response to oxidative stress (GO:0006979);; Molecular Function: heme binding (GO:0020037);; Molecular Function: metal ion binding (GO:0046872);; Biological Process: oxidation-reduction process (GO:0055114);;	K00430|1.28915e-171|vvi:100261249|peroxidase 31-like; K00430 peroxidase [EC:1.11.1.7] (A)	Phenylalanine metabolism (ko00360);; Phenylpropanoid biosynthesis (ko00940)	--	--	Peroxidase	Peroxidase 63 (Precursor) OS=Arabidopsis thaliana (Mouse-ear cress) PE=2 SV=1	--	--	PREDICTED: peroxidase 31-like [Vitis vinifera]
CSA032875	7.62071	21.6603	3.17815e-07	1.50117	up	[Q]	Secondary metabolites biosynthesis, transport and catabolism	Molecular Function: copper ion binding (GO:0005507);; Molecular Function: primary amine oxidase activity (GO:0008131);; Biological Process: amine metabolic process (GO:0009308);; Molecular Function: quinone binding (GO:0048038);; Biological Process: oxidation-reduction process (GO:0055114);;	K00276|0|vvi:100249520|copper amine oxidase 1; K00276 primary-amine oxidase [EC:1.4.3.21] (A)	Glycine, serine and threonine metabolism (ko00260);; Tyrosine metabolism (ko00350);; Phenylalanine metabolism (ko00360);; beta-Alanine metabolism (ko00410);; Isoquinoline alkaloid biosynthesis (ko00950);; Tropane, piperidine and pyridine alkaloid biosynthesis (ko00960)	[Q]	Secondary metabolites biosynthesis, transport and catabolism	Copper amine oxidase, enzyme domain;; Copper amine oxidase, N3 domain;; Copper amine oxidase, N2 domain	Primary amine oxidase (Precursor) OS=Pisum sativum (Garden pea) PE=1 SV=1	--	--	copper methylamine oxidase-like protein [Camellia sinensis]
CSA019654	0.765616	7.60709	4.73678e-09	3.3455	up	[R]	General function prediction only	Cellular Component: cytosol (GO:0005829);; Biological Process: polyamine catabolic process (GO:0006598);; Biological Process: response to wounding (GO:0009611);; Biological Process: coumarin biosynthetic process (GO:0009805);; Biological Process: lignin biosynthetic process (GO:0009809);; Biological Process: positive regulation of flavonoid biosynthetic process (GO:0009963);; Biological Process: …	K00588|9.39371e-170|vvi:100243978|caffeoyl-CoA O-methyltransferase; K00588 caffeoyl-CoA O-methyltransferase [EC:2.1.1.104] (A)	Phenylalanine metabolism (ko00360);; Phenylpropanoid biosynthesis (ko00940);; Flavonoid biosynthesis (ko00941);; Stilbenoid, diarylheptanoid and gingerol biosynthesis (ko00945)	[Q]	Secondary metabolites biosynthesis, transport and catabolism	O-methyltransferase;; Methyltransferase domain;; Methyltransferase domain	Caffeoyl-CoA O-methyltransferase OS=Populus tremuloides (Quaking aspen) PE=2 SV=1	--	--	PREDICTED: caffeoyl-CoA O-methyltransferase [Vitis vinifera]
CSA024931	0.375742	5.58715	2.96501e-10	3.97341	up	--	--	Molecular Function: peroxidase activity (GO:0004601);; Biological Process: response to oxidative stress (GO:0006979);; Molecular Function: heme binding (GO:0020037);; Molecular Function: metal ion binding (GO:0046872);; Biological Process: oxidation-reduction process (GO:0055114);;	K00430|0|pmum:103323527|peroxidase 16-like; K00430 peroxidase [EC:1.11.1.7] (A)	Phenylalanine metabolism (ko00360);; Phenylpropanoid biosynthesis (ko00940)	--	--	Peroxidase	Peroxidase 16 (Precursor) GN=F19F24.18 OS=Arabidopsis thaliana (Mouse-ear cress) PE=1 SV=2	--	--	PREDICTED: peroxidase 16-like [Prunus mume]
CSA015927	3.66519	8.31609	0.00220987	1.36819	up	[Q]	Secondary metabolites biosynthesis, transport and catabolism	Biological Process: metabolic process (GO:0008152);; Molecular Function: oxidoreductase activity (GO:0016491);; Molecular Function: metal ion binding (GO:0046872);;	K00276|0|vvi:100251211|primary amine oxidase; K00276 primary-amine oxidase [EC:1.4.3.21] (A)	Glycine, serine and threonine metabolism (ko00260);; Tyrosine metabolism (ko00350);; Phenylalanine metabolism (ko00360);; beta-Alanine metabolism (ko00410);; Isoquinoline alkaloid biosynthesis (ko00950);; Tropane, piperidine and pyridine alkaloid biosynthesis (ko00960)	[Q]	Secondary metabolites biosynthesis, transport and catabolism	Copper amine oxidase, enzyme domain;; Copper amine oxidase, N3 domain	Primary amine oxidase (Precursor) OS=Pisum sativum (Garden pea) PE=1 SV=1	--	--	PREDICTED: primary amine oxidase isoform X2 [Vitis vinifera]
CSA028906	0.162771	10.554	2.38187e-06	6.57724	up	--	--	Molecular Function: peroxidase activity (GO:0004601);; Biological Process: response to oxidative stress (GO:0006979);; Molecular Function: heme binding (GO:0020037);; Molecular Function: metal ion binding (GO:0046872);; Biological Process: oxidation-reduction process (GO:0055114);;	K00430|0|vvi:100257059|peroxidase 4; K00430 peroxidase [EC:1.11.1.7] (A)	Phenylalanine metabolism (ko00360);; Phenylpropanoid biosynthesis (ko00940)	--	--	Peroxidase	Peroxidase 4 {ECO:0000250|UniProtKB:Q42578} (Precursor) OS=Vitis vinifera (Grape) PE=1 SV=1	--	--	PREDICTED: peroxidase 4 [Vitis vinifera]
CSA013563	2.14015	22.1972	1.2003e-13	3.36619	up	--	--	Molecular Function: peroxidase activity (GO:0004601);; Cellular Component: extracellular region (GO:0005576);; Molecular Function: heme binding (GO:0020037);; Biological Process: hydrogen peroxide catabolic process (GO:0042744);; Molecular Function: metal ion binding (GO:0046872);; Biological Process: oxidation-reduction process (GO:0055114);;	K00430|3.413e-171|tcc:TCM_024936|Peroxidase 2; K00430 peroxidase [EC:1.11.1.7] (A)	Phenylalanine metabolism (ko00360);; Phenylpropanoid biosynthesis (ko00940)	--	--	Peroxidase	Peroxidase 15 {ECO:0000303|PubMed:17936696} (Precursor) OS=Ipomoea batatas (Sweet potato) PE=1 SV=1	--	--	Peroxidase 2 [Theobroma cacao]
CSA028426	1.37793	47.1804	7.87254e-36	5.08147	up	--	--	Molecular Function: peroxidase activity (GO:0004601);; Biological Process: response to oxidative stress (GO:0006979);; Molecular Function: heme binding (GO:0020037);; Molecular Function: metal ion binding (GO:0046872);; Biological Process: oxidation-reduction process (GO:0055114);;	K00430|0|vvi:100266458|peroxidase 73; K00430 peroxidase [EC:1.11.1.7] (A)	Phenylalanine metabolism (ko00360);; Phenylpropanoid biosynthesis (ko00940)	--	--	Peroxidase	Peroxidase 51 (Precursor) OS=Arabidopsis thaliana (Mouse-ear cress) PE=2 SV=1	--	--	PREDICTED: peroxidase 73 [Vitis vinifera]
Tea_newGene_9450	3.80207	57.9585	6.48126e-23	3.96812	up	[R]	General function prediction only	Cellular Component: cytosol (GO:0005829);; Biological Process: anthocyanin-containing compound biosynthetic process (GO:0009718);; Biological Process: methylation (GO:0032259);; Biological Process: cyanidin 3-O-glucoside biosynthetic process (GO:0033485);; Biological Process: delphinidin 3-O-glucoside biosynthetic process (GO:0033486);; Molecular Function: caffeoyl-CoA O-methyltransferase activit…	K00588|9.8066e-62|rcu:RCOM_1148460|o-methyltransferase, putative (EC:2.1.1.104); K00588 caffeoyl-CoA O-methyltransferase [EC:2.1.1.104] (A)	Phenylalanine metabolism (ko00360);; Phenylpropanoid biosynthesis (ko00940);; Flavonoid biosynthesis (ko00941);; Stilbenoid, diarylheptanoid and gingerol biosynthesis (ko00945)	[Q]	Secondary metabolites biosynthesis, transport and catabolism	O-methyltransferase	Flavonoid 3&apos;,5&apos;-methyltransferase GN=FAOMT OS=Vitis vinifera (Grape) PE=1 SV=1	Q	Secondary metabolites biosynthesis, transport and catabolism	o-methyltransferase, putative [Ricinus communis]
CSA001160	3.06938	47.151	0.00135385	3.94759	up	--	--	Molecular Function: peroxidase activity (GO:0004601);; Biological Process: response to oxidative stress (GO:0006979);; Cellular Component: plant-type cell wall (GO:0009505);; Biological Process: glucuronoxylan metabolic process (GO:0010413);; Molecular Function: heme binding (GO:0020037);; Biological Process: xylan biosynthetic process (GO:0045492);; Molecular Function: metal ion binding (GO:0046…	K00430|1.1379e-171|vvi:100250514|peroxidase 64; K00430 peroxidase [EC:1.11.1.7] (A)	Phenylalanine metabolism (ko00360);; Phenylpropanoid biosynthesis (ko00940)	--	--	Peroxidase	Peroxidase 64 (Precursor) GN=MJC20.29 OS=Arabidopsis thaliana (Mouse-ear cress) PE=1 SV=1	--	--	PREDICTED: peroxidase 64-like [Nicotiana tomentosiformis]
CSA009417	8.98275	32.4076	4.59735e-08	1.86289	up	--	--	Molecular Function: peroxidase activity (GO:0004601);; Biological Process: polyamine catabolic process (GO:0006598);; Biological Process: response to oxidative stress (GO:0006979);; Biological Process: phenylpropanoid metabolic process (GO:0009698);; Biological Process: response to nitrate (GO:0010167);; Biological Process: nitrate transport (GO:0015706);; Molecular Function: heme binding (GO:002…	K00430|1.64766e-166|mdm:103413284|peroxidase 47-like; K00430 peroxidase [EC:1.11.1.7] (A)	Phenylalanine metabolism (ko00360);; Phenylpropanoid biosynthesis (ko00940)	--	--	Peroxidase	Peroxidase 47 (Precursor) GN=F17M5.180 OS=Arabidopsis thaliana (Mouse-ear cress) PE=2 SV=2	--	--	PREDICTED: peroxidase 47 [Sesamum indicum]
CSA009168	2.35453	7.90238	0.00921673	1.73265	up	--	--	Molecular Function: peroxidase activity (GO:0004601);; Cellular Component: extracellular region (GO:0005576);; Molecular Function: heme binding (GO:0020037);; Biological Process: hydrogen peroxide catabolic process (GO:0042744);; Molecular Function: metal ion binding (GO:0046872);; Biological Process: oxidation-reduction process (GO:0055114);;	K00430|3.33607e-134|cit:102629997|peroxidase 4-like; K00430 peroxidase [EC:1.11.1.7] (A)	Phenylalanine metabolism (ko00360);; Phenylpropanoid biosynthesis (ko00940)	--	--	Peroxidase	Peroxidase 4 {ECO:0000250|UniProtKB:Q42578} (Precursor) OS=Vitis vinifera (Grape) PE=1 SV=1	--	--	hypothetical protein MIMGU_mgv1a009759mg [Erythranthe guttata]
CSA018157	149.703	69.4403	0.00404484	-1.13418	down	--	--	Molecular Function: peroxidase activity (GO:0004601);; Biological Process: response to oxidative stress (GO:0006979);; Molecular Function: heme binding (GO:0020037);; Molecular Function: metal ion binding (GO:0046872);; Biological Process: oxidation-reduction process (GO:0055114);;	K00430|1.36374e-114|gmx:100807421|peroxidase 4-like; K00430 peroxidase [EC:1.11.1.7] (A)	Phenylalanine metabolism (ko00360);; Phenylpropanoid biosynthesis (ko00940)	--	--	Peroxidase	Peroxidase 4 {ECO:0000250|UniProtKB:Q42578} (Precursor) OS=Vitis vinifera (Grape) PE=1 SV=1	--	--	PREDICTED: peroxidase 4-like [Eucalyptus grandis]
CSA009339	40.3136	100.218	0.00700805	1.27241	up	[Q]	Secondary metabolites biosynthesis, transport and catabolism	Molecular Function: copper ion binding (GO:0005507);; Molecular Function: primary amine oxidase activity (GO:0008131);; Biological Process: amine metabolic process (GO:0009308);; Molecular Function: quinone binding (GO:0048038);; Biological Process: oxidation-reduction process (GO:0055114);;	K00276|1.06875e-118|vvi:100244323|primary amine oxidase; K00276 primary-amine oxidase [EC:1.4.3.21] (A)	Glycine, serine and threonine metabolism (ko00260);; Tyrosine metabolism (ko00350);; Phenylalanine metabolism (ko00360);; beta-Alanine metabolism (ko00410);; Isoquinoline alkaloid biosynthesis (ko00950);; Tropane, piperidine and pyridine alkaloid biosynthesis (ko00960)	[Q]	Secondary metabolites biosynthesis, transport and catabolism	Copper amine oxidase, enzyme domain	Primary amine oxidase (Precursor) OS=Pisum sativum (Garden pea) PE=1 SV=1	--	--	hypothetical protein VITISV_029120 [Vitis vinifera]
CSA017738	13.8943	2.6902	0.0170816	-2.21902	down	--	--	Molecular Function: binding (GO:0005488);; Molecular Function: oxidoreductase activity (GO:0016491);; Biological Process: response to stimulus (GO:0050896);;	K00430|1.4726e-116|pper:PRUPE_ppa027053mg|hypothetical protein; K00430 peroxidase [EC:1.11.1.7] (A)	Phenylalanine metabolism (ko00360);; Phenylpropanoid biosynthesis (ko00940)	--	--	Peroxidase	Peroxidase 15 {ECO:0000303|PubMed:17936696} (Precursor) OS=Ipomoea batatas (Sweet potato) PE=1 SV=1	--	--	hypothetical protein PRUPE_ppa027053mg [Prunus persica]
CSA016221	0.137267	2.9367	2.87304e-12	4.62542	up	[Q]	Secondary metabolites biosynthesis, transport and catabolism	Molecular Function: protein kinase activity (GO:0004672);; Molecular Function: copper ion binding (GO:0005507);; Cellular Component: cell wall (GO:0005618);; Molecular Function: primary amine oxidase activity (GO:0008131);; Biological Process: amine metabolic process (GO:0009308);; Biological Process: plant-type secondary cell wall biogenesis (GO:0009834);; Molecular Function: quinone binding (GO…	K00276|0|pper:PRUPE_ppa002675mg|hypothetical protein; K00276 primary-amine oxidase [EC:1.4.3.21] (A)	Glycine, serine and threonine metabolism (ko00260);; Tyrosine metabolism (ko00350);; Phenylalanine metabolism (ko00360);; beta-Alanine metabolism (ko00410);; Isoquinoline alkaloid biosynthesis (ko00950);; Tropane, piperidine and pyridine alkaloid biosynthesis (ko00960)	[Q]	Secondary metabolites biosynthesis, transport and catabolism	Copper amine oxidase, enzyme domain;; Copper amine oxidase, N3 domain;; Copper amine oxidase, N2 domain	Primary amine oxidase (Precursor) OS=Pisum sativum (Garden pea) PE=1 SV=1	--	--	hypothetical protein PRUPE_ppa002675mg [Prunus persica]
CSA026830	0.376843	33.1189	1.12255e-05	6.54377	up	--	--	Molecular Function: peroxidase activity (GO:0004601);; Biological Process: response to oxidative stress (GO:0006979);; Molecular Function: heme binding (GO:0020037);; Molecular Function: metal ion binding (GO:0046872);; Biological Process: oxidation-reduction process (GO:0055114);;	K00430|0|cic:CICLE_v10026054mg|hypothetical protein; K00430 peroxidase [EC:1.11.1.7] (A)	Phenylalanine metabolism (ko00360);; Phenylpropanoid biosynthesis (ko00940)	--	--	Peroxidase	Peroxidase 72 (Precursor) OS=Arabidopsis thaliana (Mouse-ear cress) PE=1 SV=1	--	--	PREDICTED: peroxidase 72-like [Nelumbo nucifera]
CSA023848	19.5942	110.149	3.50016e-19	2.50861	up	--	--	--	K00430|3.912e-168|cit:102629997|peroxidase 4-like; K00430 peroxidase [EC:1.11.1.7] (A)	Phenylalanine metabolism (ko00360);; Phenylpropanoid biosynthesis (ko00940)	--	--	Peroxidase	Peroxidase 68 (Precursor) GN=MCK7.27 OS=Arabidopsis thaliana (Mouse-ear cress) PE=2 SV=1	--	--	PREDICTED: peroxidase 4-like [Citrus sinensis]
CSA027105	0.734603	16.5079	1.25115e-05	4.56626	up	--	--	Molecular Function: peroxidase activity (GO:0004601);; Biological Process: response to oxidative stress (GO:0006979);; Molecular Function: heme binding (GO:0020037);; Molecular Function: metal ion binding (GO:0046872);; Biological Process: oxidation-reduction process (GO:0055114);;	K00430|0|vvi:100261249|peroxidase 31-like; K00430 peroxidase [EC:1.11.1.7] (A)	Phenylalanine metabolism (ko00360);; Phenylpropanoid biosynthesis (ko00940)	--	--	Peroxidase	Peroxidase 63 (Precursor) OS=Arabidopsis thaliana (Mouse-ear cress) PE=2 SV=1	--	--	PREDICTED: peroxidase 31-like [Vitis vinifera]
CSA028450	97.222	11.503	0.0389673	-3.11407	down	[E]	Amino acid transport and metabolism	Cellular Component: cytoplasm (GO:0005737);; Biological Process: L-phenylalanine catabolic process (GO:0006559);; Biological Process: cinnamic acid biosynthetic process (GO:0009800);; Molecular Function: phenylalanine ammonia-lyase activity (GO:0045548);;	K10775|0|vvi:100241377|phenylalanine ammonia-lyase; K10775 phenylalanine ammonia-lyase [EC:4.3.1.24] (A)	Phenylalanine metabolism (ko00360);; Phenylpropanoid biosynthesis (ko00940)	[Q]	Secondary metabolites biosynthesis, transport and catabolism	Aromatic amino acid lyase	Phenylalanine ammonia-lyase GN=PAL OS=Camellia sinensis (Tea) PE=2 SV=1	--	--	phenylalanine ammonia-lyase [Camellia japonica]
CSA003364	0.045357	6.37879	2.54722e-07	7.1838	up	--	--	Molecular Function: peroxidase activity (GO:0004601);; Biological Process: response to oxidative stress (GO:0006979);; Molecular Function: heme binding (GO:0020037);; Molecular Function: metal ion binding (GO:0046872);; Biological Process: oxidation-reduction process (GO:0055114);;	K00430|2.55011e-171|cic:CICLE_v10008792mg|hypothetical protein; K00430 peroxidase [EC:1.11.1.7] (A)	Phenylalanine metabolism (ko00360);; Phenylpropanoid biosynthesis (ko00940)	--	--	Peroxidase	Peroxidase 18 (Precursor) GN=F27C12.28 OS=Arabidopsis thaliana (Mouse-ear cress) PE=3 SV=1	--	--	PREDICTED: peroxidase 46-like [Eucalyptus grandis]
CSA032096	62.5395	920.832	2.10804e-11	2.69338	up	--	--	Molecular Function: peroxidase activity (GO:0004601);; Biological Process: water transport (GO:0006833);; Biological Process: response to oxidative stress (GO:0006979);; Biological Process: response to salt stress (GO:0009651);; Biological Process: response to fructose (GO:0009750);; Biological Process: cysteine biosynthetic process (GO:0019344);; Biological Process: glucosinolate biosynthetic pr…	K00430|1.28464e-26|rcu:RCOM_0904610|Peroxidase 63 precursor, putative (EC:1.11.1.7); K00430 peroxidase [EC:1.11.1.7] (A)	Phenylalanine metabolism (ko00360);; Phenylpropanoid biosynthesis (ko00940)	--	--	--	Peroxidase 42 (Precursor) OS=Arabidopsis thaliana (Mouse-ear cress) PE=1 SV=2	--	--	peroxidase [Camellia oleifera]
CSA032096	62.5395	920.832	2.10804e-11	2.69338	up	--	--	Molecular Function: peroxidase activity (GO:0004601);; Biological Process: water transport (GO:0006833);; Biological Process: response to oxidative stress (GO:0006979);; Biological Process: response to salt stress (GO:0009651);; Biological Process: response to fructose (GO:0009750);; Biological Process: cysteine biosynthetic process (GO:0019344);; Biological Process: glucosinolate biosynthetic pr…	K00430|1.28464e-26|rcu:RCOM_0904610|Peroxidase 63 precursor, putative (EC:1.11.1.7); K00430 peroxidase [EC:1.11.1.7] (A)	Phenylalanine metabolism (ko00360);; Phenylpropanoid biosynthesis (ko00940)	--	--	--	Peroxidase 42 (Precursor) OS=Arabidopsis thaliana (Mouse-ear cress) PE=1 SV=2	--	--	peroxidase [Camellia oleifera]
CSA025931	6.5256	17.9664	0.00183444	1.40223	up	[E]	Amino acid transport and metabolism	Molecular Function: L-aspartate:2-oxoglutarate aminotransferase activity (GO:0004069);; Biological Process: L-phenylalanine biosynthetic process (GO:0009094);; Cellular Component: chloroplast stroma (GO:0009570);; Biological Process: embryo development ending in seed dormancy (GO:0009793);; Molecular Function: pyridoxal phosphate binding (GO:0030170);; Molecular Function: aspartate-prephenate ami…	K15849|9.41166e-34|pmum:103332445|bifunctional aspartate aminotransferase and glutamate/aspartate-prephenate aminotransferase; K15849 bifunctional aspartate aminotransferase and glutamate/aspartate-prephenate aminotransferase [EC:2.6.1.1 2.6.1.78 2.6.1.79] (A)	Tyrosine metabolism (ko00350);; Phenylalanine metabolism (ko00360);; Phenylalanine, tyrosine and tryptophan biosynthesis (ko00400);; Isoquinoline alkaloid biosynthesis (ko00950);; Tropane, piperidine and pyridine alkaloid biosynthesis (ko00960);; Biosynthesis of amino acids (ko01230)	[E]	Amino acid transport and metabolism	--	Bifunctional aspartate aminotransferase and glutamate/aspartate-prephenate aminotransferase (Precursor) OS=Petunia hybrida (Petunia) PE=1 SV=1	--	--	PREDICTED: bifunctional aspartate aminotransferase and glutamate/aspartate-prephenate aminotransferase [Prunus mume]
CSA023255	3.54446	201.866	2.51058e-65	5.84067	up	--	--	Molecular Function: peroxidase activity (GO:0004601);; Cellular Component: nucleus (GO:0005634);; Cellular Component: cytoplasm (GO:0005737);; Biological Process: response to oxidative stress (GO:0006979);; Biological Process: response to desiccation (GO:0009269);; Biological Process: response to cold (GO:0009409);; Cellular Component: plant-type cell wall (GO:0009505);; Molecular Function: heme …	K00430|0|pmum:103329405|peroxidase 3; K00430 peroxidase [EC:1.11.1.7] (A)	Phenylalanine metabolism (ko00360);; Phenylpropanoid biosynthesis (ko00940)	--	--	Peroxidase	Peroxidase 3 (Precursor) GN=YUP8H12.13 OS=Arabidopsis thaliana (Mouse-ear cress) PE=2 SV=1	--	--	unnamed protein product [Coffea canephora]
CSA001434	0.226969	0.976015	0.0003654	2.24377	up	[IQ]	Lipid transport and metabolism;; Secondary metabolites biosynthesis, transport and catabolism	Biological Process: autophagy (GO:0006914);; Biological Process: response to symbiotic fungus (GO:0009610);; Molecular Function: 4-coumarate-CoA ligase activity (GO:0016207);;	K01904|0|vvi:100261471|4-coumarate--CoA ligase-like 6; K01904 4-coumarate--CoA ligase [EC:6.2.1.12] (A)	Ubiquinone and other terpenoid-quinone biosynthesis (ko00130);; Phenylalanine metabolism (ko00360);; Phenylpropanoid biosynthesis (ko00940)	[I]	Lipid transport and metabolism	AMP-binding enzyme;; AMP-binding enzyme C-terminal domain	4-coumarate--CoA ligase-like 6 GN=4CLL6 OS=Arabidopsis thaliana (Mouse-ear cress) PE=2 SV=2	--	--	PREDICTED: 4-coumarate--CoA ligase-like 6 isoform X1 [Nicotiana sylvestris]
CSA001158	0.0318227	1.13361	2.41536e-06	5.63469	up	[Q]	Secondary metabolites biosynthesis, transport and catabolism	Molecular Function: iron ion binding (GO:0005506);; Molecular Function: electron carrier activity (GO:0009055);; Molecular Function: trans-cinnamate 4-monooxygenase activity (GO:0016710);; Molecular Function: heme binding (GO:0020037);; Biological Process: oxidation-reduction process (GO:0055114);;	K00487|0|vvi:100267215|cytochrome P450 CYP73A100; K00487 trans-cinnamate 4-monooxygenase [EC:1.14.13.11] (A)	Ubiquinone and other terpenoid-quinone biosynthesis (ko00130);; Phenylalanine metabolism (ko00360);; Phenylpropanoid biosynthesis (ko00940);; Flavonoid biosynthesis (ko00941);; Stilbenoid, diarylheptanoid and gingerol biosynthesis (ko00945);; Degradation of aromatic compounds (ko01220)	[Q]	Secondary metabolites biosynthesis, transport and catabolism	Cytochrome P450	Cytochrome P450 CYP73A100 OS=Panax ginseng (Korean ginseng) PE=2 SV=1	--	--	trans-cinnamate 4-hydroxylase [Populus trichocarpa]
CSA003315	249.578	1310.16	0.000701936	2.40746	up	[P]	Inorganic ion transport and metabolism	Molecular Function: peroxidase activity (GO:0004601);; Biological Process: water transport (GO:0006833);; Biological Process: response to oxidative stress (GO:0006979);; Biological Process: response to salt stress (GO:0009651);; Biological Process: response to fructose (GO:0009750);; Biological Process: cysteine biosynthetic process (GO:0019344);; Biological Process: glucosinolate biosynthetic pr…	K00430|0|vvi:100241814|peroxidase 42-like; K00430 peroxidase [EC:1.11.1.7] (A)	Phenylalanine metabolism (ko00360);; Phenylpropanoid biosynthesis (ko00940)	--	--	Peroxidase	Peroxidase 42 (Precursor) OS=Arabidopsis thaliana (Mouse-ear cress) PE=1 SV=2	--	--	peroxidase [Camellia oleifera]
CSA000501	166.513	77.136	0.0344449	-1.14218	down	[R]	General function prediction only	Biological Process: coumarin biosynthetic process (GO:0009805);; Biological Process: lignin biosynthetic process (GO:0009809);; Biological Process: methylation (GO:0032259);; Molecular Function: caffeoyl-CoA O-methyltransferase activity (GO:0042409);; Biological Process: response to cadmium ion (GO:0046686);; Molecular Function: metal ion binding (GO:0046872);;	K00588|4.84888e-169|pop:POPTR_0009s10270g|POPTRDRAFT_649581; caffeoyl-CoA O-methyltransferase family protein; K00588 caffeoyl-CoA O-methyltransferase [EC:2.1.1.104] (A)	Phenylalanine metabolism (ko00360);; Phenylpropanoid biosynthesis (ko00940);; Flavonoid biosynthesis (ko00941);; Stilbenoid, diarylheptanoid and gingerol biosynthesis (ko00945)	[Q]	Secondary metabolites biosynthesis, transport and catabolism	O-methyltransferase;; Methyltransferase domain	Caffeoyl-CoA O-methyltransferase OS=Populus tremuloides (Quaking aspen) PE=2 SV=1	--	--	catechol-O-methyltransferase [Camellia sinensis]
CSA007133	0.0752256	46.3371	4.0059e-07	9.50535	up	[EH]	Amino acid transport and metabolism;; Coenzyme transport and metabolism	Biological Process: tryptophan biosynthetic process (GO:0000162);; Molecular Function: anthranilate synthase activity (GO:0004049);; Biological Process: response to wounding (GO:0009611);; Biological Process: response to bacterium (GO:0009617);; Biological Process: response to ethylene (GO:0009723);; Biological Process: auxin biosynthetic process (GO:0009851);;	K01657|0|pop:POPTR_0010s19790g|POPTRDRAFT_227100; hypothetical protein; K01657 anthranilate synthase component I [EC:4.1.3.27] (A)	Phenylalanine, tyrosine and tryptophan biosynthesis (ko00400);; Biosynthesis of amino acids (ko01230)	[E]	Amino acid transport and metabolism	chorismate binding enzyme;; Anthranilate synthase component I, N terminal region	Anthranilate synthase alpha subunit 1, chloroplastic (Precursor) GN=At5g05730 OS=Arabidopsis thaliana (Mouse-ear cress) PE=1 SV=1	--	--	anthranilate synthase alpha 1 [Camptotheca acuminata]
CSA003197	6.82614	22.2902	1.89443e-06	1.66104	up	[E]	Amino acid transport and metabolism	Biological Process: tryptophan biosynthetic process (GO:0000162);; Molecular Function: anthranilate phosphoribosyltransferase activity (GO:0004048);; Biological Process: tryptophan catabolic process (GO:0006569);; Cellular Component: chloroplast stroma (GO:0009570);; Biological Process: systemic acquired resistance (GO:0009627);; Biological Process: indoleacetic acid biosynthetic process (GO:0009…	K00766|0|sot:102606053|anthranilate phosphoribosyltransferase, chloroplastic-like; K00766 anthranilate phosphoribosyltransferase [EC:2.4.2.18] (A)	Phenylalanine, tyrosine and tryptophan biosynthesis (ko00400);; Biosynthesis of amino acids (ko01230)	[E]	Amino acid transport and metabolism	Glycosyl transferase family, a/b domain;; Glycosyl transferase family, helical bundle domain	Anthranilate phosphoribosyltransferase, chloroplastic (Precursor) GN=PAT1 OS=Arabidopsis thaliana (Mouse-ear cress) PE=2 SV=1	--	--	PREDICTED: anthranilate phosphoribosyltransferase, chloroplastic-like [Solanum tuberosum]
CSA029429	1.93941	101.92	5.66013e-09	5.4845	up	[E]	Amino acid transport and metabolism	Molecular Function: 3-dehydroquinate dehydratase activity (GO:0003855);; Molecular Function: shikimate 3-dehydrogenase (NADP+) activity (GO:0004764);; Biological Process: oxidation-reduction process (GO:0055114);;	K13832|0|vvi:100243536|bifunctional 3-dehydroquinate dehydratase/shikimate dehydrogenase, chloroplastic-like; K13832 3-dehydroquinate dehydratase / shikimate dehydrogenase [EC:4.2.1.10 1.1.1.25] (A)	Phenylalanine, tyrosine and tryptophan biosynthesis (ko00400);; Biosynthesis of amino acids (ko01230)	[E]	Amino acid transport and metabolism	Type I 3-dehydroquinase;; Shikimate dehydrogenase substrate binding domain;; Shikimate / quinate 5-dehydrogenase;; NADP oxidoreductase coenzyme F420-dependent	Shikimate dehydrogenase (Precursor) GN=EMB3004 OS=Arabidopsis thaliana (Mouse-ear cress) PE=1 SV=1	--	--	3-dehydroquinate dehydratase/shikimate dehydrogenase 3 [Camellia sinensis]
CSA023807	173.553	410.195	3.49112e-05	1.19541	up	[E]	Amino acid transport and metabolism	Molecular Function: 3-deoxy-7-phosphoheptulonate synthase activity (GO:0003849);; Biological Process: aromatic amino acid family biosynthetic process (GO:0009073);; Biological Process: chorismate biosynthetic process (GO:0009423);; Cellular Component: plastid (GO:0009536);; Biological Process: response to wounding (GO:0009611);; Biological Process: systemic acquired resistance (GO:0009627);; Biol…	K01626|5.2843e-111|cit:102623814|phospho-2-dehydro-3-deoxyheptonate aldolase 1, chloroplastic-like; K01626 3-deoxy-7-phosphoheptulonate synthase [EC:2.5.1.54] (A)	Phenylalanine, tyrosine and tryptophan biosynthesis (ko00400);; Biosynthesis of amino acids (ko01230)	--	--	Class-II DAHP synthetase family	Phospho-2-dehydro-3-deoxyheptonate aldolase 1, chloroplastic (Precursor) GN=DHAPS-1 OS=Nicotiana tabacum (Common tobacco) PE=1 SV=1	--	--	hypothetical protein CISIN_1g0097281mg, partial [Citrus sinensis]
CSA027069	38.1633	16.1276	4.05782e-05	-1.24119	down	[E]	Amino acid transport and metabolism	Biological Process: metabolic process (GO:0008152);; Biological Process: response to abiotic stimulus (GO:0009628);; Molecular Function: hydro-lyase activity (GO:0016836);; Biological Process: single-multicellular organism process (GO:0044707);;	K05359|8.81004e-120|sly:101251252|arogenate dehydratase/prephenate dehydratase 2, chloroplastic; K05359 arogenate/prephenate dehydratase [EC:4.2.1.91 4.2.1.51] (A)	Phenylalanine, tyrosine and tryptophan biosynthesis (ko00400);; Biosynthesis of amino acids (ko01230)	[E]	Amino acid transport and metabolism	Prephenate dehydratase	Arogenate dehydratase/prephenate dehydratase 2, chloroplastic (Precursor) GN=MLP3.8 OS=Arabidopsis thaliana (Mouse-ear cress) PE=1 SV=1	--	--	PREDICTED: arogenate dehydratase/prephenate dehydratase 2, chloroplastic [Solanum lycopersicum]
CSA009495	12.1491	76.651	2.7186e-15	2.24757	up	[E]	Amino acid transport and metabolism	Molecular Function: chorismate mutase activity (GO:0004106);; Cellular Component: cytosol (GO:0005829);; Biological Process: glucose catabolic process (GO:0006007);; Biological Process: aromatic amino acid family biosynthetic process (GO:0009073);; Cellular Component: plastid (GO:0009536);; Molecular Function: L-ascorbate peroxidase activity (GO:0016688);; Biological Process: chorismate metabolic…	K01850|8.24253e-147|pmum:103321517|chorismate mutase 3, chloroplastic; K01850 chorismate mutase [EC:5.4.99.5] (A)	Phenylalanine, tyrosine and tryptophan biosynthesis (ko00400);; Biosynthesis of amino acids (ko01230)	[E]	Amino acid transport and metabolism	Protein of unknown function, DUF538;; Chorismate mutase type II	Chorismate mutase 3, chloroplastic (Precursor) GN=CM3 OS=Arabidopsis thaliana (Mouse-ear cress) PE=1 SV=1	--	--	PREDICTED: chorismate mutase 3, chloroplastic [Prunus mume]
Tea_newGene_2013	1.4021	3.11481	0.0343016	1.21709	up	--	--	--	K00891|1.64923e-23|rcu:RCOM_1969210|hypothetical protein; K00891 shikimate kinase [EC:2.7.1.71] (A)	Phenylalanine, tyrosine and tryptophan biosynthesis (ko00400);; Biosynthesis of amino acids (ko01230)	--	--	--	Shikimate kinase 3, chloroplastic (Precursor) OS=Oryza sativa subsp. japonica (Rice) PE=1 SV=2	E	Amino acid transport and metabolism	conserved hypothetical protein [Ricinus communis]
CSA034771	0.180619	5.3244	0.00267562	4.9501	up	[EH]	Amino acid transport and metabolism;; Coenzyme transport and metabolism	Biological Process: tryptophan biosynthetic process (GO:0000162);; Molecular Function: anthranilate synthase activity (GO:0004049);; Biological Process: response to wounding (GO:0009611);; Biological Process: response to bacterium (GO:0009617);; Biological Process: response to ethylene (GO:0009723);; Biological Process: auxin biosynthetic process (GO:0009851);;	K01657|0|cit:102611316|anthranilate synthase component I-1, chloroplastic-like; K01657 anthranilate synthase component I [EC:4.1.3.27] (A)	Phenylalanine, tyrosine and tryptophan biosynthesis (ko00400);; Biosynthesis of amino acids (ko01230)	[E]	Amino acid transport and metabolism	chorismate binding enzyme;; Anthranilate synthase component I, N terminal region	Anthranilate synthase alpha subunit 1, chloroplastic (Precursor) GN=At5g05730 OS=Arabidopsis thaliana (Mouse-ear cress) PE=1 SV=1	--	--	anthranilate synthase alpha 1 [Camptotheca acuminata]
CSA015842	3.22713	11.8871	0.0032183	1.74314	up	[E]	Amino acid transport and metabolism	Molecular Function: prephenate dehydratase activity (GO:0004664);; Biological Process: L-phenylalanine biosynthetic process (GO:0009094);; Molecular Function: arogenate dehydratase activity (GO:0047769);;	K05359|0|vvi:100267022|arogenate dehydratase/prephenate dehydratase 6, chloroplastic-like; K05359 arogenate/prephenate dehydratase [EC:4.2.1.91 4.2.1.51] (A)	Phenylalanine, tyrosine and tryptophan biosynthesis (ko00400);; Biosynthesis of amino acids (ko01230)	[E]	Amino acid transport and metabolism	Prephenate dehydratase	Arogenate dehydratase/prephenate dehydratase 6, chloroplastic (Precursor) GN=T23G18.10 OS=Arabidopsis thaliana (Mouse-ear cress) PE=1 SV=1	--	--	PREDICTED: arogenate dehydratase 3, chloroplastic [Vitis vinifera]
CSA011359	1.25795	6.79431	1.44668e-06	2.45864	up	[E]	Amino acid transport and metabolism	Molecular Function: prephenate dehydratase activity (GO:0004664);; Biological Process: L-phenylalanine biosynthetic process (GO:0009094);; Cellular Component: chloroplast (GO:0009507);; Biological Process: vernalization response (GO:0010048);; Molecular Function: amino acid binding (GO:0016597);; Biological Process: anthocyanin accumulation in tissues in response to UV light (GO:0043481);; Molecu…	K05359|0|vvi:100245164|arogenate dehydratase/prephenate dehydratase 1, chloroplastic; K05359 arogenate/prephenate dehydratase [EC:4.2.1.91 4.2.1.51] (A)	Phenylalanine, tyrosine and tryptophan biosynthesis (ko00400);; Biosynthesis of amino acids (ko01230)	[E]	Amino acid transport and metabolism	Prephenate dehydratase;; ACT domain	Arogenate dehydratase/prephenate dehydratase 1, chloroplastic (Precursor) GN=F25C20.4 OS=Arabidopsis thaliana (Mouse-ear cress) PE=1 SV=1	--	--	PREDICTED: arogenate dehydratase/prephenate dehydratase 1, chloroplastic [Nicotiana sylvestris]
CSA011007	82.0553	176.409	0.00131472	1.06491	up	[E]	Amino acid transport and metabolism	Molecular Function: 3-deoxy-7-phosphoheptulonate synthase activity (GO:0003849);; Biological Process: aromatic amino acid family biosynthetic process (GO:0009073);; Biological Process: chorismate biosynthetic process (GO:0009423);; Cellular Component: chloroplast (GO:0009507);; Biological Process: response to wounding (GO:0009611);; Biological Process: systemic acquired resistance (GO:0009627);; …	K01626|0|pxb:103962023|phospho-2-dehydro-3-deoxyheptonate aldolase 1, chloroplastic-like; K01626 3-deoxy-7-phosphoheptulonate synthase [EC:2.5.1.54] (A)	Phenylalanine, tyrosine and tryptophan biosynthesis (ko00400);; Biosynthesis of amino acids (ko01230)	--	--	Class-II DAHP synthetase family	Phospho-2-dehydro-3-deoxyheptonate aldolase 2, chloroplastic (Precursor) OS=Solanum lycopersicum (Tomato) PE=2 SV=1	--	--	PREDICTED: phospho-2-dehydro-3-deoxyheptonate aldolase 1, chloroplastic-like [Pyrus x bretschneideri]
CSA031784	6.087	89.2114	0.000179616	3.91126	up	[E]	Amino acid transport and metabolism	Molecular Function: 3-dehydroquinate dehydratase activity (GO:0003855);; Molecular Function: shikimate 3-dehydrogenase (NADP+) activity (GO:0004764);; Biological Process: shikimate metabolic process (GO:0019632);; Molecular Function: NADP binding (GO:0050661);; Biological Process: oxidation-reduction process (GO:0055114);;	K13832|0|vvi:100248678|bifunctional 3-dehydroquinate dehydratase/shikimate dehydrogenase, chloroplastic; K13832 3-dehydroquinate dehydratase / shikimate dehydrogenase [EC:4.2.1.10 1.1.1.25] (A)	Phenylalanine, tyrosine and tryptophan biosynthesis (ko00400);; Biosynthesis of amino acids (ko01230)	[E]	Amino acid transport and metabolism	Type I 3-dehydroquinase;; Shikimate dehydrogenase substrate binding domain;; Shikimate / quinate 5-dehydrogenase;; NADP oxidoreductase coenzyme F420-dependent	Shikimate dehydrogenase (Precursor) GN=EMB3004 OS=Arabidopsis thaliana (Mouse-ear cress) PE=1 SV=1	--	--	3-dehydroquinate dehydratase/shikimate dehydrogenase 2 [Camellia sinensis]
CSA024879	49.493	146.936	0.00280509	1.41766	up	[E]	Amino acid transport and metabolism	Molecular Function: prephenate dehydratase activity (GO:0004664);; Biological Process: L-phenylalanine biosynthetic process (GO:0009094);; Molecular Function: arogenate dehydratase activity (GO:0047769);;	K05359|0|vvi:100267022|arogenate dehydratase/prephenate dehydratase 6, chloroplastic-like; K05359 arogenate/prephenate dehydratase [EC:4.2.1.91 4.2.1.51] (A)	Phenylalanine, tyrosine and tryptophan biosynthesis (ko00400);; Biosynthesis of amino acids (ko01230)	[E]	Amino acid transport and metabolism	Prephenate dehydratase	Arogenate dehydratase/prephenate dehydratase 6, chloroplastic (Precursor) GN=T23G18.10 OS=Arabidopsis thaliana (Mouse-ear cress) PE=1 SV=1	--	--	PREDICTED: arogenate dehydratase 3, chloroplastic [Vitis vinifera]
CSA015998	5.33375	13.6608	2.94659e-05	1.36627	up	[Q]	Secondary metabolites biosynthesis, transport and catabolism	Molecular Function: copper ion binding (GO:0005507);; Cellular Component: peroxisome (GO:0005777);; Molecular Function: primary amine oxidase activity (GO:0008131);; Biological Process: amine metabolic process (GO:0009308);; Molecular Function: quinone binding (GO:0048038);; Biological Process: oxidation-reduction process (GO:0055114);;	K00276|0|pop:POPTR_0012s08630g|POPTRDRAFT_570122; hypothetical protein; K00276 primary-amine oxidase [EC:1.4.3.21] (A)	Glycine, serine and threonine metabolism (ko00260);; Tyrosine metabolism (ko00350);; Phenylalanine metabolism (ko00360);; beta-Alanine metabolism (ko00410);; Isoquinoline alkaloid biosynthesis (ko00950);; Tropane, piperidine and pyridine alkaloid biosynthesis (ko00960)	[Q]	Secondary metabolites biosynthesis, transport and catabolism	Copper amine oxidase, enzyme domain;; Copper amine oxidase, N3 domain;; Copper amine oxidase, N2 domain	Primary amine oxidase (Precursor) OS=Pisum sativum (Garden pea) PE=1 SV=1	--	--	Putative primary amine oxidase 2 [Morus notabilis]
CSA032875	7.62071	21.6603	3.17815e-07	1.50117	up	[Q]	Secondary metabolites biosynthesis, transport and catabolism	Molecular Function: copper ion binding (GO:0005507);; Molecular Function: primary amine oxidase activity (GO:0008131);; Biological Process: amine metabolic process (GO:0009308);; Molecular Function: quinone binding (GO:0048038);; Biological Process: oxidation-reduction process (GO:0055114);;	K00276|0|vvi:100249520|copper amine oxidase 1; K00276 primary-amine oxidase [EC:1.4.3.21] (A)	Glycine, serine and threonine metabolism (ko00260);; Tyrosine metabolism (ko00350);; Phenylalanine metabolism (ko00360);; beta-Alanine metabolism (ko00410);; Isoquinoline alkaloid biosynthesis (ko00950);; Tropane, piperidine and pyridine alkaloid biosynthesis (ko00960)	[Q]	Secondary metabolites biosynthesis, transport and catabolism	Copper amine oxidase, enzyme domain;; Copper amine oxidase, N3 domain;; Copper amine oxidase, N2 domain	Primary amine oxidase (Precursor) OS=Pisum sativum (Garden pea) PE=1 SV=1	--	--	copper methylamine oxidase-like protein [Camellia sinensis]
CSA015927	3.66519	8.31609	0.00220987	1.36819	up	[Q]	Secondary metabolites biosynthesis, transport and catabolism	Biological Process: metabolic process (GO:0008152);; Molecular Function: oxidoreductase activity (GO:0016491);; Molecular Function: metal ion binding (GO:0046872);;	K00276|0|vvi:100251211|primary amine oxidase; K00276 primary-amine oxidase [EC:1.4.3.21] (A)	Glycine, serine and threonine metabolism (ko00260);; Tyrosine metabolism (ko00350);; Phenylalanine metabolism (ko00360);; beta-Alanine metabolism (ko00410);; Isoquinoline alkaloid biosynthesis (ko00950);; Tropane, piperidine and pyridine alkaloid biosynthesis (ko00960)	[Q]	Secondary metabolites biosynthesis, transport and catabolism	Copper amine oxidase, enzyme domain;; Copper amine oxidase, N3 domain	Primary amine oxidase (Precursor) OS=Pisum sativum (Garden pea) PE=1 SV=1	--	--	PREDICTED: primary amine oxidase isoform X2 [Vitis vinifera]
CSA009339	40.3136	100.218	0.00700805	1.27241	up	[Q]	Secondary metabolites biosynthesis, transport and catabolism	Molecular Function: copper ion binding (GO:0005507);; Molecular Function: primary amine oxidase activity (GO:0008131);; Biological Process: amine metabolic process (GO:0009308);; Molecular Function: quinone binding (GO:0048038);; Biological Process: oxidation-reduction process (GO:0055114);;	K00276|1.06875e-118|vvi:100244323|primary amine oxidase; K00276 primary-amine oxidase [EC:1.4.3.21] (A)	Glycine, serine and threonine metabolism (ko00260);; Tyrosine metabolism (ko00350);; Phenylalanine metabolism (ko00360);; beta-Alanine metabolism (ko00410);; Isoquinoline alkaloid biosynthesis (ko00950);; Tropane, piperidine and pyridine alkaloid biosynthesis (ko00960)	[Q]	Secondary metabolites biosynthesis, transport and catabolism	Copper amine oxidase, enzyme domain	Primary amine oxidase (Precursor) OS=Pisum sativum (Garden pea) PE=1 SV=1	--	--	hypothetical protein VITISV_029120 [Vitis vinifera]
CSA016221	0.137267	2.9367	2.87304e-12	4.62542	up	[Q]	Secondary metabolites biosynthesis, transport and catabolism	Molecular Function: protein kinase activity (GO:0004672);; Molecular Function: copper ion binding (GO:0005507);; Cellular Component: cell wall (GO:0005618);; Molecular Function: primary amine oxidase activity (GO:0008131);; Biological Process: amine metabolic process (GO:0009308);; Biological Process: plant-type secondary cell wall biogenesis (GO:0009834);; Molecular Function: quinone binding (GO…	K00276|0|pper:PRUPE_ppa002675mg|hypothetical protein; K00276 primary-amine oxidase [EC:1.4.3.21] (A)	Glycine, serine and threonine metabolism (ko00260);; Tyrosine metabolism (ko00350);; Phenylalanine metabolism (ko00360);; beta-Alanine metabolism (ko00410);; Isoquinoline alkaloid biosynthesis (ko00950);; Tropane, piperidine and pyridine alkaloid biosynthesis (ko00960)	[Q]	Secondary metabolites biosynthesis, transport and catabolism	Copper amine oxidase, enzyme domain;; Copper amine oxidase, N3 domain;; Copper amine oxidase, N2 domain	Primary amine oxidase (Precursor) OS=Pisum sativum (Garden pea) PE=1 SV=1	--	--	hypothetical protein PRUPE_ppa002675mg [Prunus persica]
CSA025931	6.5256	17.9664	0.00183444	1.40223	up	[E]	Amino acid transport and metabolism	Molecular Function: L-aspartate:2-oxoglutarate aminotransferase activity (GO:0004069);; Biological Process: L-phenylalanine biosynthetic process (GO:0009094);; Cellular Component: chloroplast stroma (GO:0009570);; Biological Process: embryo development ending in seed dormancy (GO:0009793);; Molecular Function: pyridoxal phosphate binding (GO:0030170);; Molecular Function: aspartate-prephenate ami…	K15849|9.41166e-34|pmum:103332445|bifunctional aspartate aminotransferase and glutamate/aspartate-prephenate aminotransferase; K15849 bifunctional aspartate aminotransferase and glutamate/aspartate-prephenate aminotransferase [EC:2.6.1.1 2.6.1.78 2.6.1.79] (A)	Tyrosine metabolism (ko00350);; Phenylalanine metabolism (ko00360);; Phenylalanine, tyrosine and tryptophan biosynthesis (ko00400);; Isoquinoline alkaloid biosynthesis (ko00950);; Tropane, piperidine and pyridine alkaloid biosynthesis (ko00960);; Biosynthesis of amino acids (ko01230)	[E]	Amino acid transport and metabolism	--	Bifunctional aspartate aminotransferase and glutamate/aspartate-prephenate aminotransferase (Precursor) OS=Petunia hybrida (Petunia) PE=1 SV=1	--	--	PREDICTED: bifunctional aspartate aminotransferase and glutamate/aspartate-prephenate aminotransferase [Prunus mume]
CSA007133	0.0752256	46.3371	4.0059e-07	9.50535	up	[EH]	Amino acid transport and metabolism;; Coenzyme transport and metabolism	Biological Process: tryptophan biosynthetic process (GO:0000162);; Molecular Function: anthranilate synthase activity (GO:0004049);; Biological Process: response to wounding (GO:0009611);; Biological Process: response to bacterium (GO:0009617);; Biological Process: response to ethylene (GO:0009723);; Biological Process: auxin biosynthetic process (GO:0009851);;	K01657|0|pop:POPTR_0010s19790g|POPTRDRAFT_227100; hypothetical protein; K01657 anthranilate synthase component I [EC:4.1.3.27] (A)	Phenylalanine, tyrosine and tryptophan biosynthesis (ko00400);; Biosynthesis of amino acids (ko01230)	[E]	Amino acid transport and metabolism	chorismate binding enzyme;; Anthranilate synthase component I, N terminal region	Anthranilate synthase alpha subunit 1, chloroplastic (Precursor) GN=At5g05730 OS=Arabidopsis thaliana (Mouse-ear cress) PE=1 SV=1	--	--	anthranilate synthase alpha 1 [Camptotheca acuminata]
CSA003197	6.82614	22.2902	1.89443e-06	1.66104	up	[E]	Amino acid transport and metabolism	Biological Process: tryptophan biosynthetic process (GO:0000162);; Molecular Function: anthranilate phosphoribosyltransferase activity (GO:0004048);; Biological Process: tryptophan catabolic process (GO:0006569);; Cellular Component: chloroplast stroma (GO:0009570);; Biological Process: systemic acquired resistance (GO:0009627);; Biological Process: indoleacetic acid biosynthetic process (GO:0009…	K00766|0|sot:102606053|anthranilate phosphoribosyltransferase, chloroplastic-like; K00766 anthranilate phosphoribosyltransferase [EC:2.4.2.18] (A)	Phenylalanine, tyrosine and tryptophan biosynthesis (ko00400);; Biosynthesis of amino acids (ko01230)	[E]	Amino acid transport and metabolism	Glycosyl transferase family, a/b domain;; Glycosyl transferase family, helical bundle domain	Anthranilate phosphoribosyltransferase, chloroplastic (Precursor) GN=PAT1 OS=Arabidopsis thaliana (Mouse-ear cress) PE=2 SV=1	--	--	PREDICTED: anthranilate phosphoribosyltransferase, chloroplastic-like [Solanum tuberosum]
CSA029429	1.93941	101.92	5.66013e-09	5.4845	up	[E]	Amino acid transport and metabolism	Molecular Function: 3-dehydroquinate dehydratase activity (GO:0003855);; Molecular Function: shikimate 3-dehydrogenase (NADP+) activity (GO:0004764);; Biological Process: oxidation-reduction process (GO:0055114);;	K13832|0|vvi:100243536|bifunctional 3-dehydroquinate dehydratase/shikimate dehydrogenase, chloroplastic-like; K13832 3-dehydroquinate dehydratase / shikimate dehydrogenase [EC:4.2.1.10 1.1.1.25] (A)	Phenylalanine, tyrosine and tryptophan biosynthesis (ko00400);; Biosynthesis of amino acids (ko01230)	[E]	Amino acid transport and metabolism	Type I 3-dehydroquinase;; Shikimate dehydrogenase substrate binding domain;; Shikimate / quinate 5-dehydrogenase;; NADP oxidoreductase coenzyme F420-dependent	Shikimate dehydrogenase (Precursor) GN=EMB3004 OS=Arabidopsis thaliana (Mouse-ear cress) PE=1 SV=1	--	--	3-dehydroquinate dehydratase/shikimate dehydrogenase 3 [Camellia sinensis]
CSA023807	173.553	410.195	3.49112e-05	1.19541	up	[E]	Amino acid transport and metabolism	Molecular Function: 3-deoxy-7-phosphoheptulonate synthase activity (GO:0003849);; Biological Process: aromatic amino acid family biosynthetic process (GO:0009073);; Biological Process: chorismate biosynthetic process (GO:0009423);; Cellular Component: plastid (GO:0009536);; Biological Process: response to wounding (GO:0009611);; Biological Process: systemic acquired resistance (GO:0009627);; Biol…	K01626|5.2843e-111|cit:102623814|phospho-2-dehydro-3-deoxyheptonate aldolase 1, chloroplastic-like; K01626 3-deoxy-7-phosphoheptulonate synthase [EC:2.5.1.54] (A)	Phenylalanine, tyrosine and tryptophan biosynthesis (ko00400);; Biosynthesis of amino acids (ko01230)	--	--	Class-II DAHP synthetase family	Phospho-2-dehydro-3-deoxyheptonate aldolase 1, chloroplastic (Precursor) GN=DHAPS-1 OS=Nicotiana tabacum (Common tobacco) PE=1 SV=1	--	--	hypothetical protein CISIN_1g0097281mg, partial [Citrus sinensis]
CSA027069	38.1633	16.1276	4.05782e-05	-1.24119	down	[E]	Amino acid transport and metabolism	Biological Process: metabolic process (GO:0008152);; Biological Process: response to abiotic stimulus (GO:0009628);; Molecular Function: hydro-lyase activity (GO:0016836);; Biological Process: single-multicellular organism process (GO:0044707);;	K05359|8.81004e-120|sly:101251252|arogenate dehydratase/prephenate dehydratase 2, chloroplastic; K05359 arogenate/prephenate dehydratase [EC:4.2.1.91 4.2.1.51] (A)	Phenylalanine, tyrosine and tryptophan biosynthesis (ko00400);; Biosynthesis of amino acids (ko01230)	[E]	Amino acid transport and metabolism	Prephenate dehydratase	Arogenate dehydratase/prephenate dehydratase 2, chloroplastic (Precursor) GN=MLP3.8 OS=Arabidopsis thaliana (Mouse-ear cress) PE=1 SV=1	--	--	PREDICTED: arogenate dehydratase/prephenate dehydratase 2, chloroplastic [Solanum lycopersicum]
CSA009495	12.1491	76.651	2.7186e-15	2.24757	up	[E]	Amino acid transport and metabolism	Molecular Function: chorismate mutase activity (GO:0004106);; Cellular Component: cytosol (GO:0005829);; Biological Process: glucose catabolic process (GO:0006007);; Biological Process: aromatic amino acid family biosynthetic process (GO:0009073);; Cellular Component: plastid (GO:0009536);; Molecular Function: L-ascorbate peroxidase activity (GO:0016688);; Biological Process: chorismate metabolic…	K01850|8.24253e-147|pmum:103321517|chorismate mutase 3, chloroplastic; K01850 chorismate mutase [EC:5.4.99.5] (A)	Phenylalanine, tyrosine and tryptophan biosynthesis (ko00400);; Biosynthesis of amino acids (ko01230)	[E]	Amino acid transport and metabolism	Protein of unknown function, DUF538;; Chorismate mutase type II	Chorismate mutase 3, chloroplastic (Precursor) GN=CM3 OS=Arabidopsis thaliana (Mouse-ear cress) PE=1 SV=1	--	--	PREDICTED: chorismate mutase 3, chloroplastic [Prunus mume]
CSA034771	0.180619	5.3244	0.00267562	4.9501	up	[EH]	Amino acid transport and metabolism;; Coenzyme transport and metabolism	Biological Process: tryptophan biosynthetic process (GO:0000162);; Molecular Function: anthranilate synthase activity (GO:0004049);; Biological Process: response to wounding (GO:0009611);; Biological Process: response to bacterium (GO:0009617);; Biological Process: response to ethylene (GO:0009723);; Biological Process: auxin biosynthetic process (GO:0009851);;	K01657|0|cit:102611316|anthranilate synthase component I-1, chloroplastic-like; K01657 anthranilate synthase component I [EC:4.1.3.27] (A)	Phenylalanine, tyrosine and tryptophan biosynthesis (ko00400);; Biosynthesis of amino acids (ko01230)	[E]	Amino acid transport and metabolism	chorismate binding enzyme;; Anthranilate synthase component I, N terminal region	Anthranilate synthase alpha subunit 1, chloroplastic (Precursor) GN=At5g05730 OS=Arabidopsis thaliana (Mouse-ear cress) PE=1 SV=1	--	--	anthranilate synthase alpha 1 [Camptotheca acuminata]
CSA015842	3.22713	11.8871	0.0032183	1.74314	up	[E]	Amino acid transport and metabolism	Molecular Function: prephenate dehydratase activity (GO:0004664);; Biological Process: L-phenylalanine biosynthetic process (GO:0009094);; Molecular Function: arogenate dehydratase activity (GO:0047769);;	K05359|0|vvi:100267022|arogenate dehydratase/prephenate dehydratase 6, chloroplastic-like; K05359 arogenate/prephenate dehydratase [EC:4.2.1.91 4.2.1.51] (A)	Phenylalanine, tyrosine and tryptophan biosynthesis (ko00400);; Biosynthesis of amino acids (ko01230)	[E]	Amino acid transport and metabolism	Prephenate dehydratase	Arogenate dehydratase/prephenate dehydratase 6, chloroplastic (Precursor) GN=T23G18.10 OS=Arabidopsis thaliana (Mouse-ear cress) PE=1 SV=1	--	--	PREDICTED: arogenate dehydratase 3, chloroplastic [Vitis vinifera]
CSA011359	1.25795	6.79431	1.44668e-06	2.45864	up	[E]	Amino acid transport and metabolism	Molecular Function: prephenate dehydratase activity (GO:0004664);; Biological Process: L-phenylalanine biosynthetic process (GO:0009094);; Cellular Component: chloroplast (GO:0009507);; Biological Process: vernalization response (GO:0010048);; Molecular Function: amino acid binding (GO:0016597);; Biological Process: anthocyanin accumulation in tissues in response to UV light (GO:0043481);; Molecu…	K05359|0|vvi:100245164|arogenate dehydratase/prephenate dehydratase 1, chloroplastic; K05359 arogenate/prephenate dehydratase [EC:4.2.1.91 4.2.1.51] (A)	Phenylalanine, tyrosine and tryptophan biosynthesis (ko00400);; Biosynthesis of amino acids (ko01230)	[E]	Amino acid transport and metabolism	Prephenate dehydratase;; ACT domain	Arogenate dehydratase/prephenate dehydratase 1, chloroplastic (Precursor) GN=F25C20.4 OS=Arabidopsis thaliana (Mouse-ear cress) PE=1 SV=1	--	--	PREDICTED: arogenate dehydratase/prephenate dehydratase 1, chloroplastic [Nicotiana sylvestris]
CSA014971	5.50893	1.82073	0.0166463	-1.47019	down	[I]	Lipid transport and metabolism	Molecular Function: hydroxymethylglutaryl-CoA synthase activity (GO:0004421);; Biological Process: isoprenoid biosynthetic process (GO:0008299);;	K01641|8.94249e-26|tcc:TCM_015055|Hydroxymethylglutaryl-CoA synthase / HMG-CoA synthase / 3-hydroxy-3-methylglutaryl coenzyme A synthase isoform 1; K01641 hydroxymethylglutaryl-CoA synthase [EC:2.3.3.10] (A)	Synthesis and degradation of ketone bodies (ko00072);; Valine, leucine and isoleucine degradation (ko00280);; Butanoate metabolism (ko00650);; Terpenoid backbone biosynthesis (ko00900)	[I]	Lipid transport and metabolism	Hydroxymethylglutaryl-coenzyme A synthase N terminal;; GDP dissociation inhibitor;; RNA recognition motif. (a.k.a. RRM, RBD, or RNP domain)	Hydroxymethylglutaryl-CoA synthase GN=T26M18.30 OS=Arabidopsis thaliana (Mouse-ear cress) PE=1 SV=2	--	--	3-hydroxy-3-methylglutaryl CoA synthase [Platycodon grandiflorus]
Tea_newGene_11615	105.701	42.233	0.00935622	-1.56405	down	[I]	Lipid transport and metabolism	Molecular Function: hydroxymethylglutaryl-CoA synthase activity (GO:0004421);; Biological Process: isoprenoid biosynthetic process (GO:0008299);;	K01641|2.3374e-19|tcc:TCM_015055|Hydroxymethylglutaryl-CoA synthase / HMG-CoA synthase / 3-hydroxy-3-methylglutaryl coenzyme A synthase isoform 1; K01641 hydroxymethylglutaryl-CoA synthase [EC:2.3.3.10] (A)	Synthesis and degradation of ketone bodies (ko00072);; Valine, leucine and isoleucine degradation (ko00280);; Butanoate metabolism (ko00650);; Terpenoid backbone biosynthesis (ko00900)	[I]	Lipid transport and metabolism	Hydroxymethylglutaryl-coenzyme A synthase C terminal	Hydroxymethylglutaryl-CoA synthase GN=T26M18.30 OS=Arabidopsis thaliana (Mouse-ear cress) PE=1 SV=2	I	Lipid transport and metabolism	hypothetical protein CISIN_1g012253mg [Citrus sinensis]
CSA010017	23.8249	126.986	7.42495e-08	2.32326	up	[IQ]	Lipid transport and metabolism;; Secondary metabolites biosynthesis, transport and catabolism	--	K18660|0|vvi:100258310|malonate--CoA ligase; K18660 malonyl-CoA/methylmalonyl-CoA synthetase [EC:6.2.1.-] (A)	Valine, leucine and isoleucine degradation (ko00280)	[I]	Lipid transport and metabolism	AMP-binding enzyme;; AMP-binding enzyme C-terminal domain;; Thioesterase superfamily	Malonate--CoA ligase GN=AAE13 OS=Arabidopsis thaliana (Mouse-ear cress) PE=1 SV=1	--	--	PREDICTED: malonate--CoA ligase [Eucalyptus grandis]
Tea_newGene_11920	8.43669	3.32971	0.0473088	-1.19012	down	--	--	Molecular Function: acetyl-CoA C-acetyltransferase activity (GO:0003985);; Cellular Component: peroxisome (GO:0005777);; Cellular Component: cytosol (GO:0005829);; Cellular Component: plasma membrane (GO:0005886);; Biological Process: acetyl-CoA biosynthetic process (GO:0006085);; Biological Process: embryo development ending in seed dormancy (GO:0009793);; Biological Process: pollen germination …	K00626|1.07406e-08|rcu:RCOM_0690990|acetyl-CoA acetyltransferase, mitochondrial, putative (EC:2.3.1.9); K00626 acetyl-CoA C-acetyltransferase [EC:2.3.1.9] (A)	Fatty acid degradation (ko00071);; Synthesis and degradation of ketone bodies (ko00072);; Valine, leucine and isoleucine degradation (ko00280);; Lysine degradation (ko00310);; Tryptophan metabolism (ko00380);; Pyruvate metabolism (ko00620);; Glyoxylate and dicarboxylate metabolism (ko00630);; Propanoate metabolism (ko00640);; Butanoate metabolism (ko00650);; Terpenoid backbone biosynthesis (ko009…	[I]	Lipid transport and metabolism	--	Acetyl-CoA acetyltransferase, cytosolic 1 GN=MIF21.12 OS=Arabidopsis thaliana (Mouse-ear cress) PE=2 SV=1	I	Lipid transport and metabolism	acetyl-CoA acetyltransferase, mitochondrial, putative [Ricinus communis]
CSA024958	0.807775	5.00603	0.0445254	2.67187	up	[EH]	Amino acid transport and metabolism;; Coenzyme transport and metabolism	Biological Process: branched-chain amino acid metabolic process (GO:0009081);; Molecular Function: L-leucine transaminase activity (GO:0052654);; Molecular Function: L-valine transaminase activity (GO:0052655);; Molecular Function: L-isoleucine transaminase activity (GO:0052656);;	K00826|0|sly:101245812|branched-chain-amino-acid aminotransferase 5, chloroplastic-like; K00826 branched-chain amino acid aminotransferase [EC:2.6.1.42] (A)	Valine, leucine and isoleucine degradation (ko00280);; Valine, leucine and isoleucine biosynthesis (ko00290);; Pantothenate and CoA biosynthesis (ko00770);; 2-Oxocarboxylic acid metabolism (ko01210);; Biosynthesis of amino acids (ko01230)	[E]	Amino acid transport and metabolism	Aminotransferase class IV	Branched-chain-amino-acid aminotransferase 5, chloroplastic (Precursor) GN=BCAT5 OS=Arabidopsis thaliana (Mouse-ear cress) PE=1 SV=1	--	--	PREDICTED: branched-chain-amino-acid aminotransferase 5, chloroplastic-like [Solanum lycopersicum]
