# Supplementary material for: Transcriptome Analysis Reveals the Mechanism of Fluoride Treatment Affecting Biochemical Components in Camellia sinensis
Source: Int J Mol Sci. 2019 Jan 9;20(2):237. doi: 10.3390/ijms20020237 (PMC6359021; doi:10.3390/ijms20020237)
Supplement: Supplementary file 1 [file ijms-20-00237-s001.zip › Supplementary/Table S3.XLSX]

## Sheet: Sheet2
Table S3. DEGs involved in flavonoid biosynthesis in C. sinensis leaves under fluoride stress
GeneID	Gene Length	CK_FPKM	16F_2d_FPKM	regulated	Annotation
CSA006190	1440	20.9291	3.43524	down	UFGT
Tea_newGene_18020	1577	130.442	35.8677	down	UFGT
Tea_newGene_691	1609	2.53428	0.460877	down	UFGT
CSA013352	1917	4.11108	8.73572	up	FNS
Tea_newGene_8678	705	1.51162	7.60501	up	FNS
CSA028880	3033	73.7138	26.5326	down	FNS
CSA029151	1197	19.1514	103.279	up	FNS
Tea_newGene_6795	2014	5.69001	86.7836	up	FNS
Tea_newGene_17367	463	6.04233	23.8745	up	FNS
CSA019654	756	0.765616	7.60709	up	FNS
CSA001198	501	47.4337	138.25	up	FNS
Tea_newGene_11716	1731	1.68975	54.6237	up	FNS
Tea_newGene_7922	654	2.76543	24.2407	up	FNS
Tea_newGene_9450	823	3.80207	57.9585	up	FNS
CSA019984	522	3.21613	14.7277	up	FNS
CSA011836	1524	11.7525	5.89474	down	FNS
CSA011696	1479	5.05265	11.4244	up	FNS
CSA007894	1311	1.63231	7.85236	up	FNS
CSA035767	1068	1.12242	6.13976	up	FNS
CSA035837	915	5.46217	1.70732	down	FNS
CSA018523	1029	415.467	1221.59	up	FNS
CSA015961	1056	68.3138	190.358	up	FNS
CSA001158	1635	0.0318227	1.13361	up	FNS
CSA005570	420	1.09192	94.805	up	FNS
CSA000501	738	166.513	77.136	down	FNS
CSA003607	240	2.20171	5.46847	up	FLS
CSA012208	996	1.3725	5.95165	up	FLS
CSA020720	1098	0.0410117	6.08123	up	FLS
CSA028327	516	11.0358	38.7136	up	FLS
Tea_newGene_19088	292	302.902	89.7811	down	FLS
CSA012133	591	6.83448	15.716	up	FLS
CSA024690	474	44.5001	608.473	up	CHI
CSA031792	1533	423.894	1094.08	up	F3'5'H
CSA010644	1512	6.40065	2.56792	down	F3'5'H
CSA008220	1761	30.7081	14.7147	down	F3'5'H
CSA019019	621	10.0554	2.92733	down	F3'5'H
CSA028450	2169	97.222	11.503	down	PAL
Tea_newGene_9450	823	3.80207	57.9585	up	ANS
CSA035767	1068	1.12242	6.13976	up	ANS
