# Supplementary material for: Transcriptome Analysis Reveals the Mechanism of Fluoride Treatment Affecting Biochemical Components in Camellia sinensis
Source: Int J Mol Sci. 2019 Jan 9;20(2):237. doi: 10.3390/ijms20020237 (PMC6359021; doi:10.3390/ijms20020237)
Supplement: Supplementary file 1 [file ijms-20-00237-s001.zip › Supplementary/Table S4.XLSX]

## Sheet: Sheet2
Table S4. DEGs involved in caffeine biosynthesis in C. sinensis leaves under fluoride stress
GeneID	Gene Length	CK_FPKM	16F_2d_FPKM	regulated	Annotation
Tea_newGene_14329	1564	60.8242	659.034	up	TCS
Tea_newGene_13796	2227	3.64877	70.4075	up	TCS
Tea_newGene_14326	2770	6.54508	60.982	up	TCS
Tea_newGene_10146	559	0.981115	29.3862	up	TCS
Tea_newGene_19641	1158	15.1013	321.277	up	TCS
CSA011224	1005	21.6504	10.7203	down	IMPDH
CSA000125	597	1.24679	1.74266	up	7-NMT
CSA017771	1851	1.71081	0.719924	down	7-NMT
CSA029698	834	0.291822	7.23777	up	7-NMT
CSA031613	720	0.101563	4.96461	up	7-NMT
CSA008914	3033	1.70973	6.23025	up	7-NMT
CSA010364	1278	2.82982	0.934172	down	7-NMT
CSA009157	1479	17.7233	263.658	up	7-NMT
