# Supplementary material for: Transcriptome Analysis Reveals the Mechanism of Fluoride Treatment Affecting Biochemical Components in Camellia sinensis
Source: Int J Mol Sci. 2019 Jan 9;20(2):237. doi: 10.3390/ijms20020237 (PMC6359021; doi:10.3390/ijms20020237)
Supplement: Supplementary file 1 [file ijms-20-00237-s001.zip › Supplementary/Table S5.XLSX]

## Sheet: Sheet2
Table S5. DEGs involved in theanine biosynthesis in C. sinensis leaves under fluoride stress
GeneID	Gene Length	CK_FPKM	16F_2d_FPKM	regulated	Annotation
CSA000306	1956	68.7309	222.738	up	GDH
CSA030367	2007	19.6823	58.9508	up	GDH
CSA016270	570	47.4449	23.6542	down	GDH
CSA019055	1266	3.53006	11.0963	up	GDH
CSA004805	1504	0.800942	0.260036	down	GDH
CSA021727	2163	3.20236	13.8435	up	ADC
CSA029628	1080	29.8004	78.7625	up	ADC
CSA010790	2115	26.8108	63.2048	up	ADC
CSA030118	2205	27.5336	11.001	down	GS
