# Supplementary material for: Transcriptome Analysis Reveals the Mechanism of Fluoride Treatment Affecting Biochemical Components in Camellia sinensis
Source: Int J Mol Sci. 2019 Jan 9;20(2):237. doi: 10.3390/ijms20020237 (PMC6359021; doi:10.3390/ijms20020237)
Supplement: Supplementary file 1 [file ijms-20-00237-s001.zip › Supplementary/Table S6.XLSX]

## Sheet: Sheet1
Table S6. 10 Primers used for qRT-PCR in this study
Gene ID	Gene annotation	Primer F (5'-3')	Primer R (5'-3')	Product size (bp)
TeanewGene11716	Flavone synthase, FNS	GAAACCAGCCAAGGAAAC	CCAGCGAGAGGGTAGAAC	186
CSA024690	chalcone isomerase,CHI	GTGAGCAAGGTTGAAAGT	AAGAGAGAAAGCAGAGTC	116
CSA012208	Flavonol synthase, FLS	CCAATTTGGACAGAGAGC	TGTGGAACAATGGGGACT	192
CSA001198	Flavone synthase, FNS	AAGGTTAGGAAGGTTTGT	GGAGTCATTGAAGATGGA	114
Tea19641	Tea caffeine synthase, TCS	ACCAAAAGGACTCACAAG	AGATAGCCTACCACGAAG	196
CSA008914	7-methylxanthosine synthase,7-NMT	ATCGATTTAGAGGCTGTC	TTGCTGTTGTTTGAGAAG	200
CSA029698	7-methylxanthosine synthase,7-NMT	AGGTTTTCCGCACTCCAA	CGCAATCGCCTCTCTCTT	196
CSA021727	Arginine decarboxylase, ADC	TCCGCATTTAACTTTGCT	GCTTCAGTGCTTCCCTTG	200
CSA010790	Arginine decarboxylase, ADC	TGTGGCGTGTTGCTTAGA	GTGGTGATGGTGGTTGGT	108
CSA019055	glutamate dehydrogenase,GDH	AGCTGCAAATCATCCTAC	CTTTCTCTTCATCCCACA	158
